# Supplementary material for: Disruption of tubulin-alpha4a polyglutamylation prevents aggregation of hyper-phosphorylated tau and microglia activation in mice
Source: Nat Commun. 2022 Jul 20;13:4192. doi: 10.1038/s41467-022-31776-5 (PMC9300677; doi:10.1038/s41467-022-31776-5)
Supplement: Supplementary file 3 — Source Data [file 41467_2022_31776_MOESM3_ESM.zip]

Archive with 40 entries (40 files):
- Raw data Figure 1.xlsx
- __MACOSX/._Raw data Figure 1.xlsx
- Raw data Figure 2.xlsx
- __MACOSX/._Raw data Figure 2.xlsx
- Raw data Figure 3.xlsx
- __MACOSX/._Raw data Figure 3.xlsx
- Raw data Figure 4.xlsx
- __MACOSX/._Raw data Figure 4.xlsx
- Raw data Figure 5.xlsx
- __MACOSX/._Raw data Figure 5.xlsx
- Raw data Figure 6.xlsx
- __MACOSX/._Raw data Figure 6.xlsx
- Raw data Figure 7.xlsx
- __MACOSX/._Raw data Figure 7.xlsx
- Raw data Figure 8.xlsx
- __MACOSX/._Raw data Figure 8.xlsx
- Raw data Figure 9.xlsx
- __MACOSX/._Raw data Figure 9.xlsx
- Raw data Sup. Figure 1.xlsx
- __MACOSX/._Raw data Sup. Figure 1.xlsx
- Raw data Sup. Figure 2.xlsx
- __MACOSX/._Raw data Sup. Figure 2.xlsx
- Raw data Sup. Figure 3.xlsx
- __MACOSX/._Raw data Sup. Figure 3.xlsx
- Raw data Sup. Figure 4.xlsx
- __MACOSX/._Raw data Sup. Figure 4.xlsx
- Raw data Sup. Figure 5.xlsx
- __MACOSX/._Raw data Sup. Figure 5.xlsx
- Raw data Sup. Figure 6.xlsx
- __MACOSX/._Raw data Sup. Figure 6.xlsx
- Raw data Sup. Figure 7.xlsx
- __MACOSX/._Raw data Sup. Figure 7.xlsx
- Raw data Sup. Figure 8.xlsx
- __MACOSX/._Raw data Sup. Figure 8.xlsx
- Raw data Sup. Figure 9.xlsx
- __MACOSX/._Raw data Sup. Figure 9.xlsx
- Raw data Sup. Figure 10.xlsx
- __MACOSX/._Raw data Sup. Figure 10.xlsx
- Raw data Sup. Figure 11.xlsx
- __MACOSX/._Raw data Sup. Figure 11.xlsx
