# Supplementary material for: Disruption of tubulin-alpha4a polyglutamylation prevents aggregation of hyper-phosphorylated tau and microglia activation in mice
Source: Nat Commun. 2022 Jul 20;13:4192. doi: 10.1038/s41467-022-31776-5 (PMC9300677; doi:10.1038/s41467-022-31776-5)
Supplement: Supplementary file 3 — Source Data [file 41467_2022_31776_MOESM3_ESM.zip › Raw data Figure 1.xlsx]

## Sheet: Figure 1J
	cortical thickness (µm)
	LayerI		LayerII/III		LayerIV		LayerV		LayerVI		Total
	WT	p/p	WT	p/p	WT	p/p	WT	p/p	WT	p/p	WT	p/p
	190.97	155.869	221.472	193.701	236.409	276.687	636.431	618.756	684.152	825.019	1969.43	2070.03
	166.108	163.27	246.27	229.13	283.418	324.472	563.434	387.359	578.599	591.098	1823.57	1695.33
	153.381	221.358	271.624	256.559	269.15	228.894	538.272	644.767	612.966	608.709	1845.39	1931.77
mean	170.153	180.166	246.456	226.463	262.992	276.684	579.379	550.294	625.239	674.942	1879.47	1899.04
SD	15.6101	29.2837	20.4751	25.7309	19.6788	39.0194	41.6291	115.701	43.9568	106.364	64.2384	154.712
s.e.m.	9.01249	16.907	11.8213	14.8557	11.3615	22.5279	24.0345	66.7999	25.3785	61.4092	37.0881	89.323
Shapiro-Wilk	0.648	0.197	0.988	0.86	0.574	1	0.476	0.176	0.62	0.129	0.266	0.713
Ttest	0.69155		0.438368		0.68061		0.754794		0.574365		0.876749

## Sheet: Figure 1K
	normalized CTIP2 intensity
	LayerI		LayerII/III		LayerIV		LayerV		LayerVI		Total
	WT	p/p	WT	p/p	WT	p/p	WT	p/p	WT	p/p	WT	p/p
	0.242347	0.0208774	0.210354	0.182712	0.10701	0.103748	1.81121	1.44896	1.9436	1.08421	1.17132	0.805294
	0.0586774	0.19835	0.184847	0.118124	0.126005	0.0508147	1.49684	1.08325	1.01467	1.42854	0.80965	0.777377
	0.135089	0.0969858	0.0536232	0.0922129	0.097918	0.110091	1.53829	1.33511	1.39932	1.53004	1.01903	1.03288
mean	0.145371	0.105404	0.149608	0.131016	0.110311	0.088218	1.61545	1.28911	1.45253	1.34759	1	0.871851
SD	0.0753344	0.072697	0.0686657	0.0380543	0.0117019	0.0265746	0.139459	0.152805	0.381096	0.190799	0.148262	0.114436
s.e.m.	0.0434943	0.0419716	0.0396442	0.0219706	0.00675609	0.0153428	0.0805168	0.088222	0.220026	0.110158	0.085599	0.0660694
Shapiro-Wilk	0.878	0.878	0.339	0.637	0.637	0.298	0.227	0.561	0.823	0.407	0.817	0.21
Ttest	0.617925		0.754517		0.342491		0.0895254		0.745241		0.388017

## Sheet: Figure 1L
animal ID	Genotype	Sex	TotalDistance (cm) Bin1	TotalDistance (cm) Bin2	TotalDistance (cm) Bin3	TotalDistance (cm) Bin4	TotalDistance (cm) Bin5	TotalDistance (cm) Bin6
643	+/+	M	3948.17	3416.59	2846	3284.99	2032.03	1664.84
690	+/+	F	4801.89	4459.3	4205.47	3406.29	3856.44	3506.02
684	d/d	F	3747.52	3391.43	2666.01	2401.97	2110.45	2035.1
620	d/d	M	3397.24	2660.18	2481.03	2516.94	1923.26	2190.2
616	d/d	M	4240.02	3495.51	2825.88	2203.65	2106.06	2501.29
607	+/+	F	3617.73	3434.46	3014.8	2915.91	2084.43	2338.24
574	+/d	F	4612.39	3756.01	3432.88	2025.79	1657.87	1834.81
621	+/+	M	4171.08	2597.86	2690.08	2671.12	2813.37	2091.72
676	+/+	M	4230.25	3258.04	3279.52	2740.01	2105.04	1890.91
575	d/d	F	2449.83	1869.03	2424.36	2367.37	2366.98	1817.53
589	+/+	F	4487.29	3211.51	2628.49	2441.3	2146.71	1818.89
628	d/d	M	3067.31	2527.12	2277.96	2438.68	2286.25	1846.92
591	+/+	M	4117.76	3547.29	2490.53	2945.76	2782.11	2396.39
626	d/d	F	5798.66	5134.94	4807.75	4728.91	4191.3	4903.48
637	+/+	F	4099.1	3535.51	3140.89	2276.29	2907.31	2255.65
670	+/d	M	4222.83	3883.35	3471.45	2645.7	2935.71	3192.56
595	+/+	M	4992.64	3140.68	2898.06	2883	2779.09	2257.51
563	+/+	F	4686.44	3682.12	2833.05	2361.62	2661.4	2624.68
618	d/d	F	4106.8	3534.42	3317.86	3561.54	2843.58	3169.49
573	d/d	M	3979.91	3747.75	3349.68	3538.93	3690.6	3023.22
561	+/d	M	4051.39	4037.61	3192.6	3081.07	2724.61	2569.12
588	+/d	F	4295.83	3755.61	3743.18	3881.9	3488.87	3045.6
679	+/d	F	6454.09	4963.71	4220.16	4402.93	4110.66	3606.09
674	+/+	M	4176.5	3469.06	3262.58	3623.76	2756.11	3096.09
627	+/d	M	4548.43	3730.02	3757.69	3406.19	2929.91	2086.82
609	+/+	F	3528.26	2529.12	2372.13	2145.73	2391.71	2031.4
638	+/d	F	3593.95	3193.89	2744.24	2749.4	2233.45	2083.43
615	+/+	M	5065.27	3907.79	4318.67	3561.09	3595.03	4170.67
594	d/d	M	3452.19	2408.22	2442.09	2361.33	2373.35	1848.34
686	+/+	F	3785.76	3491.69	2955.86	2331.27	2588.93	2403.22
564	+/d	F	3882.04	3014.32	2764.57	2969.1	2541.99	2387.25
586	+/+	M	4062.92	3508.89	3268.15	3263.86	3053.02	2637.53
559	d/d	M	4261.74	2924.17	3446.14	2453.44	1781.69	1886.68
687	+/d	F	4313.33	3500.37	4073.24	4128.92	2652.17	790.493
567	+/+	F	3685.87	3769.82	3344.26	3333.38	2732.29	2648.62
583	+/+	M	3354.81	2491.74	2758.06	2808.4	2861.33	2645.99
565	d/d	M	4713.34	3898.41	3479.98	2919.81	2722.44	2822.33
680	d/d	F	4387.54	3120.76	2627.06	2596.98	2631.06	2820.32
598	+/+	F	3842.9	3546.54	3151.01	3207.49	2310.75	3021.19
605	d/d	M	3627.87	3564.98	3286.67	3803.88	3865.97	3711.08
570	+/+	M	4565.75	3141.92	2763.27	2680.93	2999.14	1931.81
608	d/d	F	3458.18	2786.82	2484.11	1723.32	2708.03	1258.08
606	+/+	F	3414.05	2436.39	1981.63	2723.63	2742.63	1856.03
644	d/d	M	3869.12	2694.34	2421.67	2209.4	1843.96	2666.45
646	+/+	M	3469.66	2759.84	2355.28	2388.95	1779.27	1891.05
658	+/d	F	2479.05	1809.59	1759.39	1931.06	1676.21	1575.28
597	d/d	F	5569.16	4675.34	4061.94	3403.9	3666.09	3500.05
551	+/d	M	3302.42	2860.95	2675.53	2448.53	2962.69	2997.42
642	+/+	M	3781.32	2442.18	2153.15	1774.2	1802.9	1188.87
569	+/+	F	1647.5	1640.55	2325.31	2080.56	2082.08	1876.89
625	+/+	F	5031.54	3909	4417.83	3330.08	2550.55	3083.53
603	+/d	M	4895.66	3111.58	2903.43	2496.37	2484.75	2158.53
552	d/d	M	3964.94	3169.95	2966.7	2497.33	2119.18	1825.59
568	d/d	F	4766.87	3006.62	2625.16	2596.96	2229.76	1689.38
659	+/+	F	3025.13	2531.6	2319.32	2344.32	2519.96	1701.4
647	+/+	M	4423.82	3954.1	3459.95	3241.47	2834.42	1909.15
602	d/d	M	3638.44	3441.39	4021.21	2795.94	2837	2954.3
617	+/d	F	4533.54	3641.62	4273.16	3864.97	3194.99	3417.12
593	+/+	M	4954.69	4035.33	4428	4086.54	2928.45	2410.49
666	d/d	M	3382.74	2992.42	3035.5	2252.28	2794.39	2207.86
648	d/d	M	3836.4	3130.17	3887.53	3630.09	3158.65	2823.47
600	+/+	M	3766.79	2857.9	2250.33	2447.74	2368.42	2746.14
Deskriptive Statistic
Bin	Genotype	Sex	mean	SD	SEM	N	Kolmogorov-Smirnov
TotalDistanceBin1	+/+	F	3819.5	883.55	245.053	13
TotalDistanceBin1	+/+	M	4205.43	523.172	135.082	15
TotalDistanceBin1	+/+	total	4026.25	726.155	137.23	28	0.2
TotalDistanceBin1	+/d	F	4270.53	1119.6	395.839	8
TotalDistanceBin1	+/d	M	4204.14	598.648	267.724	5
TotalDistanceBin1	+/d	total	4245	922.931	255.975	13	0.2
TotalDistanceBin1	d/d	F	4285.57	1105.51	390.857	8
TotalDistanceBin1	d/d	M	3802.4	443.14	122.905	13
TotalDistanceBin1	d/d	total	3986.47	776.778	169.507	21	0.2
TotalDistanceBin2	+/+	F	3244.43	758.545	210.382	13
TotalDistanceBin2	+/+	M	3235.28	523.968	135.288	15
TotalDistanceBin2	+/+	total	3239.53	630.956	119.24	28	0.129843
TotalDistanceBin2	+/d	F	3454.39	883.485	312.359	8
TotalDistanceBin2	+/d	M	3524.7	511.148	228.592	5
TotalDistanceBin2	+/d	total	3481.43	737.345	204.503	13	0.2
TotalDistanceBin2	d/d	F	3439.92	1041.6	368.261	8
TotalDistanceBin2	d/d	M	3127.28	478.676	132.761	13
TotalDistanceBin2	d/d	total	3246.38	735.803	160.565	21	0.2
TotalDistanceBin3	+/+	F	2976.16	715.021	198.311	13
TotalDistanceBin3	+/+	M	3014.78	676.358	174.635	15
TotalDistanceBin3	+/+	total	2996.85	681.77	128.842	28	0.2
TotalDistanceBin3	+/d	F	3376.35	888.666	314.191	8
TotalDistanceBin3	+/d	M	3200.14	432.371	193.362	5
TotalDistanceBin3	+/d	total	3308.58	728.664	202.095	13	0.2
TotalDistanceBin3	d/d	F	3126.78	874.787	309.284	8
TotalDistanceBin3	d/d	M	3070.93	567.754	157.467	13
TotalDistanceBin3	d/d	total	3092.2	679.719	148.327	21	0.147866
TotalDistanceBin4	+/+	F	2684.45	492.692	136.648	13
TotalDistanceBin4	+/+	M	2960.12	572.066	147.707	15
TotalDistanceBin4	+/+	total	2832.13	545.141	103.022	28	0.2
TotalDistanceBin4	+/d	F	3244.26	959.67	339.295	8
TotalDistanceBin4	+/d	M	2815.57	413.758	185.038	5
TotalDistanceBin4	+/d	total	3079.38	800.885	222.126	13	0.2
TotalDistanceBin4	d/d	F	2922.62	935.975	330.917	8
TotalDistanceBin4	d/d	M	2740.13	564.938	156.685	13
TotalDistanceBin4	d/d	total	2809.65	711.587	155.281	21	0.00333525
TotalDistanceBin5	+/+	F	2582.71	464.253	128.761	13
TotalDistanceBin5	+/+	M	2632.65	509.557	131.567	15
TotalDistanceBin5	+/+	total	2609.46	480.695	90.8428	28	0.2
TotalDistanceBin5	+/d	F	2694.53	864.883	305.782	8
TotalDistanceBin5	+/d	M	2807.53	204.051	91.2544	5
TotalDistanceBin5	+/d	total	2737.99	673.424	186.774	13	0.2
TotalDistanceBin5	d/d	F	2843.41	726.816	256.968	8
TotalDistanceBin5	d/d	M	2577.14	678.879	188.287	13
TotalDistanceBin5	d/d	total	2678.57	692.079	151.024	21	0.126578
TotalDistanceBin6	+/+	F	2397.37	558.599	154.928	13
TotalDistanceBin6	+/+	M	2328.61	701.081	181.018	15
TotalDistanceBin6	+/+	total	2360.53	628.299	118.737	28	0.2
TotalDistanceBin6	+/d	F	2342.51	968.801	342.523	8
TotalDistanceBin6	+/d	M	2600.89	492.003	220.03	5
TotalDistanceBin6	+/d	total	2441.89	803.312	222.799	13	0.2
TotalDistanceBin6	d/d	F	2649.18	1197.08	423.23	8
TotalDistanceBin6	d/d	M	2485.21	580.499	161.001	13
TotalDistanceBin6	d/d	total	2547.67	842.847	183.924	21	0.2
ANOVA main effect on bins x genotype	F10,280= 0.408	p=0.942

## Sheet: Figure 1M
animal ID	Genotype	Sex	Distance traveled (cm)
643	+/+	M	17192.6
690	+/+	F	24235.4
684	d/d	F	16352.5
620	d/d	M	15168.9
616	d/d	M	17372.4
607	+/+	F	17405.6
574	+/d	F	17319.8
621	+/+	M	17035.2
676	+/+	M	17503.8
575	d/d	F	13295.1
589	+/+	F	16734.2
628	d/d	M	14444.2
591	+/+	M	18279.8
626	d/d	F	29565
637	+/+	F	18214.8
670	+/d	M	20351.6
595	+/+	M	18951
563	+/+	F	18849.3
618	d/d	F	20533.7
573	d/d	M	21330.1
561	+/d	M	19656.4
588	+/d	F	22211
679	+/d	F	27757.6
674	+/+	M	20384.1
627	+/d	M	20459.1
609	+/+	F	14998.3
638	+/d	F	16598.4
615	+/+	M	24618.5
594	d/d	M	14885.5
686	+/+	F	17556.7
564	+/d	F	17559.3
586	+/+	M	19794.4
559	d/d	M	16753.9
687	+/d	F	19458.5
567	+/+	F	19514.2
583	+/+	M	16920.3
565	d/d	M	20556.3
680	d/d	F	18183.7
598	+/+	F	19079.9
605	d/d	M	21860.4
570	+/+	M	18082.8
608	d/d	F	14418.5
606	+/+	F	15154.4
644	d/d	M	15705
646	+/+	M	14644
658	+/d	F	11230.6
597	d/d	F	24876.5
551	+/d	M	17247.5
642	+/+	M	13142.6
569	+/+	F	11652.9
625	+/+	F	22322.5
603	+/d	M	18050.3
552	d/d	M	16543.7
568	d/d	F	16914.7
659	+/+	F	14441.7
647	+/+	M	19822.9
602	d/d	M	19688.3
617	+/d	F	22925.4
593	+/+	M	22843.5
666	d/d	M	16665.2
648	d/d	M	20466.3
600	+/+	M	16437.3
	+/+	+/p	p/p
mean	18100	19300	18400
SD	3070	3880	3910
SEM	580.175	1076.12	853.232
n	28	13	21
Kolmogorov-Smirnov	0.2	0.2	0.11
ANOVA main effect on genotype	F2,56= 0.501	p=0.608

## Sheet: Figure 1N
animal ID	genotype	sex	Trial1 (s)	Trial2 (s)	Trial3 (s)	Trial4 (s)	Trial5 (s)
591	+/+	M	54	70	110	18	27
593	+/+	M	120	174	156	134	169
594	d/d	M	96	67	40	11	93
595	+/+	M	7	56	105	130	43
627	+/d	M	58	135	140	72	158
628	d/d	M	101	126	73	92	113
620	d/d	M	112	131	117	51	139
621	+/+	M	166	168	16	51	202
666	d/d	M	73	130	99	24	91
670	+/d	M	106	120	103	37	162
615	+/+	M	67	78	90	59	83
616	d/d	M	92	109	111	32	139
551	+/d	M	37	40	87	87	134
552	d/d	M	29	41	34	77	82
559	d/d	M	59	68	110	116	52
561	+/d	M	36	73	104	64	61
674	+/+	M	106	97	119	145	147
676	+/+	M	149	122	143	130	202
565	d/d	M	40	84	113	60	106
570	+/+	M	133	78	79	19	77
573	d/d	M	77	80	119	82	91
646	+/+	M	48	72	122	27	81
647	+/+	M	60	55	66	110	108
648	d/d	M	47	89	134	65	187
600	+/+	M	110	86	139	241	162
602	d/d	M	147	110	116	125	60
603	+/d	M	11	101	24	72	77
605	d/d	M	96	46	112	68	85
642	+/+	M	43	90	119	22	117
643	+/+	M	59	142	100	40	142
644	d/d	M	134	77	114	110	174
583	+/+	M	100	99	129	100	158
586	+/+	M	59	51	22	180	151
679	+/d	F	179	264	169	224	247
680	d/d	F	78	71	61	104	135
588	+/d	F	43	80	70	42	121
589	+/+	F	98	97	138	157	168
617	+/d	F	191	206	195	204	127
618	d/d	F	109	115	95	120	150
686	+/+	F	120	96	100	184	126
687	+/d	F	125	97	118	216	216
684	d/d	F	112	114	174	202	218
690	+/+	F	67	127	203	213	298
658	+/d	F	100	72	32	48	112
659	+/+	F	83	85	129	51	189
606	+/+	F	65	164	160	163	173
607	+/+	F	77	161	116	28	143
608	d/d	F	60	86	130	167	218
609	+/+	F	194	163	150	142	136
637	+/+	F	97	124	150	124	152
638	+/d	F	54	127	98	124	174
563	+/+	F	62	161	120	194	159
564	+/d	F	116	161	112	193	211
597	d/d	F	117	134	87	166	100
598	+/+	F	163	127	145	179	187
625	+/+	F	154	177	190	79	224
626	d/d	F	171	143	213	216	159
567	+/+	F	102	110	158	187	166
568	d/d	F	154	216	206	173	184
569	+/+	F	165	178	170	26	222
574	+/d	F	97	53	106	188	218
575	d/d	F	97	60	142	111	150
Deskriptive Statistics
	genotype	sex	mean	SD	sem	N	Kolmogorov-Smirnov
Trial 1	+/+	F	111.308	44.0424	12.2152	13
Trial 1	+/+	M	85.4	44.6843	11.5374	15
Trial 1	+/+	total	97.4286	45.5033	8.59932	28	0.162733
Trial 1	+/d	F	113.125	52.6428	18.6121	8
Trial 1	+/d	M	49.6	35.6553	15.9455	5
Trial 1	+/d	total	88.6923	55.4533	15.38	13	0.2
Trial 1	d/d	F	112.25	36.5738	12.9308	8
Trial 1	d/d	M	84.8462	35.3668	9.80897	13
Trial 1	d/d	total	95.2857	37.4782	8.17841	21	0.2
Trial 2	+/+	F	136.154	32.802	9.09765	13
Trial 2	+/+	M	95.8667	39.1077	10.0976	15
Trial 2	+/+	total	114.571	41.1082	7.76872	28	0.0776185
Trial 2	+/d	F	132.5	73.2257	25.8892	8
Trial 2	+/d	M	93.8	37.9566	16.9747	5
Trial 2	+/d	total	117.615	63.183	17.5238	13	0.2
Trial 2	d/d	F	117.375	49.4309	17.4765	8
Trial 2	d/d	M	89.0769	30.253	8.39067	13
Trial 2	d/d	total	99.8571	40.0328	8.73588	21	0.2
Trial 3	+/+	F	148.385	29.0188	8.04836	13
Trial 3	+/+	M	101	40.9704	10.5785	15
Trial 3	+/+	total	123	42.7057	8.07062	28	0.2
Trial 3	+/d	F	112.5	51.5031	18.2091	8
Trial 3	+/d	M	91.6	42.4771	18.9963	5
Trial 3	+/d	total	104.462	47.5475	13.1873	13	0.2
Trial 3	d/d	F	138.5	56.0637	19.8215	8
Trial 3	d/d	M	99.3846	30.9207	8.57586	13
Trial 3	d/d	total	114.286	45.3058	9.88653	21	0.101793
Trial 4	+/+	F	132.846	65.5144	18.1704	13
Trial 4	+/+	M	93.7333	67.1634	17.3415	15
Trial 4	+/+	total	111.893	68.1264	12.8747	28	0.181541
Trial 4	+/d	F	154.875	74.2533	26.2525	8
Trial 4	+/d	M	66.4	18.4201	8.23772	5
Trial 4	+/d	total	120.846	73.0512	20.2608	13	0.0956434
Trial 4	d/d	F	157.375	41.8089	14.7817	8
Trial 4	d/d	M	70.2308	35.2944	9.7889	13
Trial 4	d/d	total	103.429	56.918	12.4205	21	0.2
Trial 5	+/+	F	180.231	46.1775	12.8073	13
Trial 5	+/+	M	124.6	53.7079	13.8673	15
Trial 5	+/+	total	150.429	56.9356	10.7598	28	0.2
Trial 5	+/d	F	178.25	52.2569	18.4756	8
Trial 5	+/d	M	118.4	46.6937	20.882	5
Trial 5	+/d	total	155.231	56.9051	15.7826	13	0.2
Trial 5	d/d	F	164.25	40.6826	14.3835	8
Trial 5	d/d	M	108.615	40.8157	11.3202	13
Trial 5	d/d	total	129.81	48.4279	10.5678	21	0.2
ANOVA main effect on trials x genotype	F8,220= 0.409	p=0.914

## Sheet: Figure 1O
animal ID	genotype	sex	mean over 5 trials (s)
591	+/+	M	55.8
593	+/+	M	150.6
594	d/d	M	61.4
595	+/+	M	68.2
627	+/d	M	112.6
628	d/d	M	101
620	d/d	M	110
621	+/+	M	120.6
666	d/d	M	83.4
670	+/d	M	105.6
615	+/+	M	75.4
616	d/d	M	96.6
551	+/d	M	77
552	d/d	M	52.6
559	d/d	M	81
561	+/d	M	67.6
674	+/+	M	122.8
676	+/+	M	149.2
565	d/d	M	80.6
570	+/+	M	77.2
573	d/d	M	89.8
646	+/+	M	70
647	+/+	M	79.8
648	d/d	M	104.4
600	+/+	M	147.6
602	d/d	M	111.6
603	+/d	M	57
605	d/d	M	81.4
642	+/+	M	78.2
643	+/+	M	96.6
644	d/d	M	121.8
583	+/+	M	117.2
586	+/+	M	92.6
679	+/d	F	216.6
680	d/d	F	89.8
588	+/d	F	71.2
589	+/+	F	131.6
617	+/d	F	184.6
618	d/d	F	117.8
686	+/+	F	125.2
687	+/d	F	154.4
684	d/d	F	164
690	+/+	F	181.6
658	+/d	F	72.8
659	+/+	F	107.4
606	+/+	F	145
607	+/+	F	105
608	d/d	F	132.2
609	+/+	F	157
637	+/+	F	129.4
638	+/d	F	115.4
563	+/+	F	139.2
564	+/d	F	158.6
597	d/d	F	120.8
598	+/+	F	160.2
625	+/+	F	164.8
626	d/d	F	180.4
567	+/+	F	144.6
568	d/d	F	186.6
569	+/+	F	152.2
574	+/d	F	132.4
575	d/d	F	112
	+/+	+/p	p/p
mean	119.464	117.369	108.533
SD	34.6422	49.7478	35.0045
SEM	5.2915	3.60555	4.58258
n	28	13	21
Kolmogorov-Smirnov	0.2	0.2	0.157
ANOVA main effect on genotype	F2,58= 0.498	p=0.610
