# Supplementary material for: Disruption of tubulin-alpha4a polyglutamylation prevents aggregation of hyper-phosphorylated tau and microglia activation in mice
Source: Nat Commun. 2022 Jul 20;13:4192. doi: 10.1038/s41467-022-31776-5 (PMC9300677; doi:10.1038/s41467-022-31776-5)
Supplement: Supplementary file 3 — Source Data [file 41467_2022_31776_MOESM3_ESM.zip › Raw data Figure 2.xlsx]

## Sheet: Figure 2A
	ddCt mean to +/+ (reference:gapdh)
	+/p	p/p
	1.02646	0.919962
	1.0657	0.999828
	0.972237	0.867921
	1.57833	0.550841
	1.26179	1.28227
	1.05909	1.00814
	1.30542	1.30614
	1.19126	1.50727
	1.17764	1.63606
	1.34625	1.55215
	1.16814	1.2007
Shapiro-Wilk	p=0.4857	p=0.8202
REST p(H1)	0.121	0.561
Number of values	11	11
90% CI of median
Actual confidence level	0.9346	0.9346
Lower confidence limit	1.059	0.92
Upper confidence limit	1.305	1.507
Mean	1.196	1.166
Std. Deviation	0.1734	0.3318
Std. Error of Mean	0.05229	0.1001
Lower 90% CI of mean	1.101	0.9851
Upper 90% CI of mean	1.29	1.348

## Sheet: Figure 2C
	normalized Tuba4a/NSE signal intensities
	+/+	p/p	+/p
	71.68	64.81	50
	154.83	152.43	171.96
	76.7	55.97
	96.79	74.59	84.36
mean	100	86.95	102.107
SD	33.021	38.3743	51.347
s.e.m.	16.5105	19.1871	29.6452
Shapiro-Wilk	0.1921	0.0753	0.5285
upaired t-test compared to +/+		0.6709	0.9578

## Sheet: Figure 2D
	normalized PolyGlu/totalTubalpha signal intensities
	+/+	p/p	+/p
	41.77	11.69	28.9
	83.27	78.1	71.16
	71.77	31.62	54.15
	189.6	29.74	96.63
	113.6	29.85
mean	100.002	36.2	62.71
SD	50.3601	22.1783	24.6899
s.e.m.	22.5217	9.91843	12.3449
Shapiro-Wilk	0.568	0.0949	0.9998
upaired t-test compared to +/+		0.049	0.2706

## Sheet: Figure 2F
		Signal intensities (a.u.)
Genotype	Epitope	DIV1	DIV3	DIV7	DIV14	DIV20
WT	Tuba4a	207.192	1270.82	3792.07	17353.5	17054.7
KI	Tuba4a	153.364	1191.58	6557.99	12284.5	14969
WT	Tuba4a	180.778	1205.06	7739.82	22181.9	19274.2
KI	Tuba4a	84.364	1217.65	6361.75	13496.1	16297.9
WT	Tuba4a	337.192	2325.91	8984.24	18337.1	11300.5
KI	Tuba4a	269.849	2187.28	7370.82	18671.6	19313.9
Descriptive Statistics
Epitope	DIV	Genotype	Mean	Std. Deviation	SEM	N	Shapiro-Wilk
Tuba4a	1	WT	241.721	83.7288	48.3408	3	0.302516
Tuba4a	3	WT	1600.6	629	363.153	3	0.0998774
Tuba4a	7	WT	6838.71	2710.84	1565.1	3	0.442305
Tuba4a	14	WT	19290.8	2551.54	1473.13	3	0.370439
Tuba4a	21	WT	15876.5	4115.37	2376.01	3	0.521481
Tuba4a	1	KI	169.192	93.7501	54.1266	3	0.719744
Tuba4a	3	KI	1532.17	567.491	327.641	3	0.0438741
Tuba4a	7	KI	6763.52	535.012	308.889	3	0.352263
Tuba4a	14	KI	14817.4	3392.38	1958.59	3	0.342906
Tuba4a	21	KI	16860.3	2226.38	1285.4	3	0.578788
two-way ANOVA (DIV x genotype)	p=0.200

## Sheet: Figure 2G
		Signal intensities (a.u.)
Genotype	Epitope	DIV1	DIV3	DIV7	DIV14	DIV20
WT	PolyGlu	0	0	365.607	5995.44	13682.1
KI	PolyGlu	0	0	0	412.799	5321.08
WT	PolyGlu	0	125.475	2537.28	9444.04	13661.3
KI	PolyGlu	0	0	391.577	1549.77	8395.12
WT	PolyGlu	0	212.511	2591.13	4558.74	13790.7
KI	PolyGlu	0	162.084	3289.2	2503.6	2718.61
Descriptive Statistics
Epitope	DIV	Genotype	Mean	Std. Deviation	SEM	N	Shapiro-Wilk
PolyGlu	1	WT	0	0	0	3	n.a.
PolyGlu	3	WT	112.662	106.833	61.6801	3	0.801269
PolyGlu	7	WT	1831.34	1269.65	733.031	3	0.0405074
PolyGlu	14	WT	6666.07	2510.75	1449.58	3	0.554173
PolyGlu	21	WT	13711.4	69.511	40.1322	3	0.286754
PolyGlu	1	KI	0	0	0	3	n.a.
PolyGlu	3	KI	54.0279	93.5791	54.0279	3	0
PolyGlu	7	KI	1226.92	1796.68	1037.31	3	0.208536
PolyGlu	14	KI	1488.72	1046.74	604.335	3	0.903499
PolyGlu	21	KI	5478.27	2841.52	1640.55	3	0.908468
two-way ANOVA (DIV x genotype)	p=0.0004

## Sheet: Figure 2I
	normalized GT335 expression/area
	+/+	p/p
	1.36035	0.273552
	0.725854	0.474294
	0.913796	0.0878051
mean	1	0.27855
SD	0.266107	0.157823
s.e.m.	0.153637	0.091119
Shapiro-Wilk	0.537	0.942
Ttest	0.0299967

## Sheet: Figure 2K
	signal intesity PolyGluTub / Tuba4a in IP fraction
	+/+	p/p
	147.465	40.0475
	59.9631	0.178219
	92.5722	7.08246
mean	100	15.7694
SD	36.1064	17.3971
s.e.m.	20.846	10.0442
Shapiro-Wilk	0.978	0.875
Ttest	0.0411
