# Supplementary material for: Disruption of tubulin-alpha4a polyglutamylation prevents aggregation of hyper-phosphorylated tau and microglia activation in mice
Source: Nat Commun. 2022 Jul 20;13:4192. doi: 10.1038/s41467-022-31776-5 (PMC9300677; doi:10.1038/s41467-022-31776-5)
Supplement: Supplementary file 3 — Source Data [file 41467_2022_31776_MOESM3_ESM.zip › Raw data Figure 3.xlsx]

## Sheet: Figure 3A
	EB3-GFP growth length (µm) DIV4
	WT	KI
	1.013	2.6147
	3.10171	1.5704
	2.5928	0.7244
	2.1032	0.9178
	0.792	1.5793
	1.3609	0.893
	1.7104	0.4079
	1.6321	0.8653
	2.9267	0.9638
	2.0871	1.9694
	1.9016	0.6248
	1.2649	3.7764
	1.8745	1.1143
	3.7164	1.5784
	2.6791	2.7258
	3.5815	2.0396
	4.2472	2.7842
	3.3604	1.2445
	1.5388	1.7083
	3.4608	2.7769
	3.6846	2.666
	3.4063	0.6093
	3.4499	2.363
	2.3089	3.2782
	2.3324	1.4925
	1.2825	3.3551
	3.5845	0.5679
	2.5089	0.6084
	1.6952	2.5732
	3.3522	1.2445
	3.5715	1.5031
	2.3928	1.4273
		4.5956
		2.0569
		2.7692
		5.1653
		3.914
		2.7611
		2.848
		0.9145
		2.3366
		2.6197
		4.9207
		1.7763
		4.4287
		4.6695
		3.0481
		1.6492
Mean	2.51609	2.18836
sem	0.164337	0.180281
Shapiro Wilk	0.157	0.012
Mann Whitney		0.101

## Sheet: Figure 3B
	EB3-GFP growth length (µm) DIV5
	WT	KI
	2.0503	3.4549
	2.4488	2.357
	3.3752	3.9542
	2.2673	1.4311
	2.9697	3.5254
	3.0671	3.2594
	4.5403	2.32
	3.9731	2.5622
	5.8273	2.3644
	3.2369	1.6317
	4.9545	1.6
	7.1954	3.2337
	4.0552	3.2
	3.412	1.7109
	2.4881	1.2
	2.6205	2.8274
	2.8381	1.5179
	3.1309	3.7941
	3.2751	2.6997
	2.9255	2.3255
	4.3059	2.4697
	3.8171	1.8745
	3.5823	3.6433
	3.1678	1.3764
	1.7618	2.612
	1.7307	3.8816
	2.2027	4.4117
	2.323	1.7121
	4.0871	1.1229
	4.243	1.4311
	5.4383	2.2228
	3.2847	4.7693
	2.0581	2.1541
	2.0861	3.352
	4.052	1.04
	3.1868	2.89
	3.3342	1.5784
	2.9125	2.404
	4.566	1.2616
	2.5322	2.2627
	3.1587	1.1538
	6.8561	2.7273
	4.6407	1.5778
	4.4626	2.3743
	4.6997	1.6179
	6.51	0.9121
	3.5957	0.8
	2.2104	4.1363
	5.54	1.5388
		2.2927
		2.3943
		2.2656
		2.0396
Mean	3.61219	2.36359
sem	0.184669	0.131334
Shapiro Wilk	0.008	0.0712
Mann Whitney		p<0.0001

## Sheet: Figure 3D
	EB3-GFP growth length (µm) DIV12
	WT	KI
	1.5492	2.6245
	2.565	2.7559
	2.6296	1.9768
	2.1744	2.6835
	4.2891	3.896
	3.5345	2.5612
	3.0189	1.9016
	3.4096	1.4967
	2.1895	1.9719
	5.3923	1.5885
	2.2953	2.2114
	3.1703	2.6984
	3.824	1.4954
	3.1776	4.4841
	1.6484	1.3149
	3.108	2.7369
	3.1498	1.5423
	3.4472	2.334
	2.4958	2.2919
	5.9146	3.9722
	4.0006	1.887
	2.3238	1.1848
	5.0628	1.0355
	3.2784	2.0481
	2.0361	1.5133
	5.7589	4.8277
	2.0301	2.4211
	3.1016	3.4482
	4.1406	1.4067
	4.0895	1.125
		1.4311
		4.149
		2.3534
		1.9085
		2.7539
		2.322
		3.0828
		1.9111
		3.1493
		1.2496
Mean	3.29352	2.34366
sem	0.207741	0.148662
Shapiro Wilk	0.0928	0.0118
Mann Whitney		p=0.0003

## Sheet: Figure 3E
Compartment	Genotype	Velocity um/s		KIF5C velocity (µm/s) in Axons
Ax	WT	0.7812			+/+	p/p
Ax	WT	0.6407		mean	0.882805	0.839404
Ax	WT	0.9059		SD	0.368136	0.32929
Ax	WT	0.9151		SEM	0.0582074	0.0645792
Ax	WT	0.8419		n	40	26
Ax	WT	0.9357		Kolmogorov-Smirnov	0.0273	0.985
Ax	KI	0.618		ANOVA		p=0.628
Ax	KI	1.2323		Mann Whitney test		p=0.8121
Ax	KI	0.2533
Ax	KI	0.193
Ax	WT	0.826
Ax	WT	0.5523
Ax	WT	0.2878
Ax	WT	0.3328
Ax	KI	1.1291
Ax	WT	0.7468
Ax	WT	0.8179
Ax	WT	1.6514
Ax	WT	1.7027
Ax	WT	0.6731
Ax	WT	1.277
Ax	WT	1.3403
Ax	WT	0.8787
Ax	WT	0.8426
Ax	KI	1.5511
Ax	KI	0.6689
Ax	WT	0.8248
Ax	WT	1.0439
Ax	WT	0.6196
Ax	WT	1.3967
Ax	WT	0.8081
Ax	WT	1.1577
Ax	WT	0.3023
Ax	WT	0.3015
Ax	WT	0.531
Ax	WT	0.6936
Ax	WT	0.6487
Ax	WT	0.7504
Ax	WT	0.6997
Ax	KI	0.4171
Ax	KI	0.9785
Ax	KI	0.4424
Ax	KI	0.6951
Ax	KI	1.0311
Ax	KI	1.0972
Ax	WT	1.5947
Ax	WT	0.6951
Ax	KI	0.7169
Ax	KI	0.616
Ax	KI	0.8694
Ax	KI	1.3625
Ax	KI	0.7924
Ax	KI	1.3119
Ax	KI	0.8183
Ax	KI	1.0101
Ax	KI	0.9144
Ax	WT	1.4945
Ax	WT	1.448
Ax	WT	0.8863
Ax	WT	0.9637
Ax	WT	0.5456
Ax	WT	0.9564
Ax	KI	0.7255
Ax	KI	0.8694
Ax	KI	0.853
Ax	KI	0.6576

## Sheet: Figure 3G
Compartment	Genotype	Velocity um/s		KIF5C velocity (µm/s) in Dendrites
D	WT	0.2522			+/+	p/p
D	WT	0.363		mean	0.712537	0.692679
D	WT	0.4848		SD	0.353077	0.286621
D	WT	0.5224		SEM	0.0428168	0.0303818
D	WT	0.3991		n	68	89
D	WT	0.2744		Shapiro-Wilk	<0.0001	0.0499
D	WT	0.4592		Mann Whitney test		p=0.8897
D	WT	1.4597
D	KI	0.8284
D	KI	0.6689
D	KI	0.5055
D	KI	0.6527
D	KI	0.3966
D	KI	1.065
D	KI	0.4404
D	KI	0.2503
D	KI	0.3109
D	KI	0.1489
D	WT	0.6355
D	WT	0.8761
D	WT	0.6251
D	WT	0.5757
D	KI	0.4224
D	KI	0.7481
D	KI	0.4074
D	KI	0.3987
D	KI	0.4056
D	KI	0.7325
D	KI	0.8364
D	KI	0.6458
D	KI	0.4352
D	KI	0.2296
D	KI	0.2999
D	KI	0.4407
D	WT	0.4978
D	WT	0.4764
D	WT	1.772
D	WT	0.5339
D	WT	0.7982
D	WT	1.3058
D	WT	0.7557
D	WT	1.97
D	WT	0.4793
D	WT	0.9896
D	WT	0.9097
D	WT	0.4426
D	WT	0.5154
D	WT	0.6417
D	WT	0.7823
D	WT	1.3907
D	WT	0.5669
D	WT	0.697
D	WT	0.2825
D	WT	0.2818
D	WT	0.2907
D	KI	0.757
D	KI	0.1831
D	KI	0.5988
D	KI	0.5783
D	WT	0.8206
D	WT	0.8546
D	WT	0.8458
D	WT	0.7536
D	WT	0.5688
D	WT	0.7385
D	WT	0.7523
D	WT	0.8822
D	WT	1.2224
D	WT	0.7811
D	KI	0.443
D	KI	0.5836
D	KI	0.6165
D	KI	0.8112
D	KI	0.4
D	KI	1.1187
D	KI	1.109
D	KI	0.9972
D	KI	0.8013
D	KI	0.4583
D	KI	0.822
D	KI	0.2913
D	KI	0.8169
D	KI	1.1001
D	WT	0.8883
D	WT	0.5589
D	WT	0.2444
D	WT	0.3854
D	WT	0.6573
D	WT	0.2068
D	WT	0.5908
D	WT	0.3917
D	WT	0.5729
D	WT	0.7385
D	WT	0.5141
D	KI	0.6854
D	KI	0.3012
D	KI	0.3249
D	KI	0.4656
D	KI	0.6711
D	KI	0.4495
D	KI	0.9651
D	KI	0.8134
D	KI	0.8083
D	KI	0.6925
D	KI	0.4158
D	KI	0.6257
D	KI	0.901
D	KI	0.3917
D	KI	0.9851
D	KI	0.6217
D	KI	0.8366
D	KI	0.9652
D	KI	0.9768
D	KI	1.0499
D	KI	0.9205
D	KI	0.9916
D	KI	0.5811
D	KI	0.823
D	KI	1.2219
D	WT	0.7064
D	WT	0.852
D	WT	0.6247
D	WT	0.3652
D	WT	0.843
D	WT	0.5103
D	WT	1.3586
D	WT	1.1656
D	WT	0.9016
D	WT	0.7463
D	WT	1.2763
D	KI	1.0278
D	KI	1.0466
D	KI	1.2822
D	KI	1.2812
D	KI	0.6929
D	KI	0.7743
D	KI	1.0454
D	KI	1.0465
D	KI	1.3354
D	KI	1.1035
D	KI	0.6478
D	KI	1.1208
D	KI	0.4813
D	KI	0.6881
D	KI	0.4442
D	KI	0.7157
D	WT	0.4906
D	WT	0.5737
D	KI	0.4597
D	KI	1.0431
D	KI	0.4648
D	KI	0.2994
D	WT	0.762
D	KI	0.509
D	KI	0.6868
D	KI	0.5722
D	KI	0.6389
