# Supplementary material for: Disruption of tubulin-alpha4a polyglutamylation prevents aggregation of hyper-phosphorylated tau and microglia activation in mice
Source: Nat Commun. 2022 Jul 20;13:4192. doi: 10.1038/s41467-022-31776-5 (PMC9300677; doi:10.1038/s41467-022-31776-5)
Supplement: Supplementary file 3 — Source Data [file 41467_2022_31776_MOESM3_ESM.zip › Raw data Figure 4.xlsx]

## Sheet: Figure 4B
	+/+_panTau_insoluble/soluble signal intensities	p/p_panTau_insoluble/soluble signal intensities
	1.9196	0.589352
	1.4628	0.440751
	1.18758	0.401227
	0.835056	0.628089
	1.04551	0.466764
	1.16892	0.245464
mean	1.26991	0.461941
SD	0.345382	0.125737
s.e.m.	0.141002	0.0513321
Shapiro-Wilk	0.5846	0.7875
Ttest	p=0.0006

## Sheet: Figure 4C
	+/+_MAP2ab_insoluble/soluble signal intensities	p/p_MAP2ab_insoluble/soluble signal intensities
	2.66472	0.945329
	1.82292	0.634723
	1.88138	0.781365
	1.34623	0.74022
	3.56926	0.838024
	2.49835	0.925671
mean	2.29714	0.810888
SD	0.718317	0.107149
s.e.m.	0.293252	0.0437434
Shapiro-Wilk	0.7861	0.7972
Ttest	p=0.0010

## Sheet: Figure 4E
	+/+_panTau_pellet/supernatant signal intensities	p/p_panTau_pellet/supernatant signal intensities
	0.825075	0.0827509
	1.55367	0.219109
	0.99528	0.295021
mean	1.12467	0.19896
SD	0.311201	0.0878222
s.e.m.	0.179672	0.0507042
Shapiro-Wilk	0.4301	0.6888
Ttest	p=0.0155

## Sheet: Figure 4F
	+/+_MAP2ab_pellet/supernatant signal intensities	p/p_MAP2ab_pellet/supernatant signal intensities
	2.12997	0.0970958
	3.12964	0.3404
	1.75019	0.522038
mean	2.3366	0.319844
SD	0.581802	0.17409
s.e.m.	0.335903	0.100511
Shapiro-Wilk	0.5152	0.8404
Ttest	p=0.0093

## Sheet: Figure 4I
	ratio Tau/adaptin
	+/+	p/p
	0.996657	0.954897
	1.17125	1.32309
	1.12617	1.14567
	0.945584	0.774089
	0.76034	0.684091
mean	1	0.976368
SD	0.145364	0.234812
s.e.m.	0.0650089	0.105011
Shapiro-Wilk	0.7319	0.8065
Ttest	p=0.8684

## Sheet: Figure 4J
	ratio Map2ab/adaptin
	+/+	p/p
	0.54492	0.425622
	0.932213	0.629374
	1.52287	1.50221
	0.77948	0.699795
	0.714379	1.01646
	1.07261	1.22949
	1.43353	1.25791
mean	1	0.965836
SD	0.339856	0.362706
s.e.m.	0.128453	0.13709
Shapiro-Wilk	0.587	0.743
Ttest	0.869104

## Sheet: Figure 4L
	signal intensities
x	+/+_Tau	+/+_Tuba4a
0	37.2853	47.1637
1	39.631	50.0058
2	37.7462	53.1151
3	33.0937	55.599
4	30.7897	50.3468
5	29.6197	44.3761
6	32.2512	52.6283
7	38.2221	70.4845
8	45.5588	81.1325
9	59.7918	100.388
10	80.0073	100.748
11	98.8147	100.748
12	114.258	97.6512
13	123.633	93.9244
14	114.21	98.4262
15	94.0323	90.6796
16	76.4276	68.4257
17	64.8339	61.5731
18	61.2209	79.4781
19	60.1774	96.022
20	67.625	111.71
21	70.1755	92.0797
22	78.3602	69.305
23	79.1349	59.0239
24	77.368	59.8571
25	84.9168	59.1019
26	88.2901	63.1905
27	96.0785	70.8889
28	100.552	89.5241
29	110.913	104.235
30	113.764	100.182
31	110.18	81.9843
32	111.986	59.2463
33	105.489	40.7072
34	92.3539	32.785
35	67.6522	34.0481
36	52.8651	52.2345
37	44.1552	75.638
38	47.89	103.656
39	52.3064	109.04
40	56.0446	100.507
41	63.2905	70.2006
42	59.6332	41.7993
43	57.2666	21.0911
44	64.082	13.0055
45	74.396	12.0528
46	77.8267	16.6847
47	80.2781	23.4312
48	76.0944	33.4827
49	77.812	34.6032
50	81.1253	40.7692
51	83.579	51.5889
52	81.7228	57.4902
53	71.1645	53.4813
54	69.4626	56.5488
55	57.1119	66.0487
56	48.0013	76.3704
57	48.8972	76.3863
58	53.1709	61.8942
59	58.9769	38.4962
60	59.1779	24.7219
61	58.1908	19.6697
62	52.5904	27.6199
63	43.4546	41.106
64	46.1035	58.3607
65	48.1803	74.8303
66	59.9141	78.7004
67	63.492	77.6101
68	66.0472	67.2029
69	60.5132	64.7882
70	53.0275	72.6131
71	46.6105	76.4584
72	44.8854	72.64
73	42.7357	65.7634

## Sheet: Figure 4M
	signal intensities
x	p/p_Tau	p/p_Tuba4a
0	5.6878	95.076
1	3.8903	90.058
2	5.6282	87.181
3	6.3255	83.779
4	6.0077	68.947
5	6.9432	57.789
6	9.5659	54.188
7	13.2593	61.42
8	18.588	73.003
9	21.1918	104.744
10	22.7028	106.058
11	18.9591	100.89
12	12.8112	84.64
13	8.3036	70.237
14	5.5637	66.674
15	5.4865	57.596
16	6.4693	57.819
17	5.3832	41.584
18	5.0446	25.383
19	5.7256	12.403
20	6.8394	8.347
21	7.654	8.327
22	11.8478	14.463
23	12.2061	29.706
24	13.4127	44.797
25	13.5656	57.632
26	11.1214	71.837
27	8.5477	76.317
28	7.9004	84.772
29	7.5623	86.277
30	9.0798	77.66
31	10.1853	60.702
32	9.3508	48.783
33	12.5865	56.614
34	15.0935	70.646
35	16.8417	83.392
36	16.8879	106.126
37	14.5554	113.568
38	11.3645	103.673
39	7.7308	93.808
40	6.3032	74.657
41	6.2957	68.175
42	7.5888	79.791
43	10.5223	89.874
44	12.035	90.686
45	13.2618	79.802
46	15.0226	65.681
47	16.3892	63.158
48	17.6979	68.591
49	16.901	71.954
50	18.4767	63.672
51	22.6303	48.771
52	21.9793	41.352
53	18.1483	56.556
54	15.7092	82.097
55	11.9162	100.493
56	10.1788	107.108
57	8.4846	103.697
58	7.3643	102.456
59	5.673	93.883
60	5.7305	68.125
61	4.1424	35.252
62	3.9316	24.972
63	5.5869	32.53
64	5.8676	46.171
65	5.8224	63.075
66	7.1376	76.314
67	7.4041	70.54
68	7.5598	70.906
69	6.7748	72.155
70	6.5924	76.632
71	7.4055	81.156
72	6.8153	76.368
73	7.1314	68.159

## Sheet: Figure 4N
	ratio panTau/Tuba4a
	+/+	p/p
	0.671108	0.179694
	0.572656	0.039201
	0.571919	0.0713733
	0.303643	0.103579
	0.75642	0.143733
	2.68236	0.0594101
	1.93206	0.150049
	1.74175	0.0514887
	1.67423	0.0681591
	0.790492	0.250384
	4.06377	0.151599
	0.747987	0.202737
	3.57761	0.11039
	0.886876	0.150034
	1.09657	0.16436
	1.00052	0.22358
	1.16001	0.171824
	0.631187	0.170271
	0.900125	0.0982299
	0.269917	0.115258
	0.524438	0.0560954
	0.342623	0.0651469
	0.770308	0.0684955
	0.635385	0.0987903
	0.989191	0.118859
	1.22079	0.136746
	0.699086	0.0476795
	0.744313	0.103656
	1.66533	0.0532906
	0.125248	0.359024
	0.668765	0.364533
	1.07718	0.0860232
	1.09468	0.0931428
	1.00449	0.0753726
	1.08226	0.0719895
	1.39453	0.0597764
	1.03231	0.321021
	0.749179	0.0930202
	0.654631	0.0879707
	1.01868	0.12763
	2.12436	0.147358
	0.904917	0.183547
	0.716174	0.232252
	0.800722	0.217669
	1.51057	0.162873
		0.0871927
		0.106791
		0.0966161
		0.549468
		0.204378
		0.0415012
		0.045356
		0.0495505
		0.0428568
		0.148827
		0.113849
		0.103923
		0.0651075
		0.134053
		0.0905783
mean	1.10181	0.133123
SD	0.767421	0.0911507
s.e.m.	0.1144	0.0117675
Shapiro-Wilk	<0.0001	<0.0001
Mann Whitney	p<0.0001

## Sheet: Figure 4O
	Tuba4a signal intensities
	+/+	p/p
	38.049	33.518
	23.501	36.147
	28.838	19.377
	27.035	13.69
	26.558	8.975
	13.808	54.654
	32.059	22.546
	24.651	25.928
	42.373	18.985
	76.417	48.845
	37.057	14.888
	18.257	9.939
	28.398	13.561
	17.22	8.818
	27.256	9.394
	59.878	5.564
	32.03	8.66
	17.315	10.172
	17.632	11.412
	15.075	14.628
	45.544	33.96
	47.256	30.838
	22.626	29.637
	24.892	22.32
	26.737	17.769
	47.37	14.143
	31.843	48.071
	31.386	19.613
	40.485	37.455
	16.647	12.378
	63.369	17.532
	58.017	45.139
	53.466	24.908
	52.767	33.885
	48.15	33.616
	12.093	45.001
	9.378	35.736
	14.014	30.015
	12.352	37.126
	11.776	45.287
	10.864	12.602
	11.937	9.518
	12.106	11.1
	9.138	15.813
	12.488	11.027
		41.047
		26.978
		23.878
		12.776
		10.187
		47.83
		51.658
		72.754
		46.597
		16.368
		13.07
		13.356
		27.493
		11.861
		12.641
mean	29.558	24.8781
SD	16.6264	14.882
s.e.m.	2.47852	1.92126
Shapiro-Wilk	0.0032	0.0001
Mann Whitney	p=0.1395
