# Supplementary material for: Disruption of tubulin-alpha4a polyglutamylation prevents aggregation of hyper-phosphorylated tau and microglia activation in mice
Source: Nat Commun. 2022 Jul 20;13:4192. doi: 10.1038/s41467-022-31776-5 (PMC9300677; doi:10.1038/s41467-022-31776-5)
Supplement: Supplementary file 3 — Source Data [file 41467_2022_31776_MOESM3_ESM.zip › Raw data Figure 5.xlsx]

## Sheet: Figure 5D
	+/+_AT8/panTau intensities	p/p_AT8/panTau intensities
	102.837	33.4303
	108.317	23.2717
	88.846	22.2336
mean	100	26.3119
SD	8.19828	5.0513
s.e.m.	4.73328	2.91637
Shapiro-Wilk	0.5291	0.1704
one sample t test	0.9959	0.0023

## Sheet: Figure 5E
	+/+_AT270/panTau intensities	p/p_AT270/panTau intensities
	94.9403	71.9813
	86.323	74.0556
	118.737	75.7286
mean	100	73.9219
SD	13.708	1.53274
s.e.m.	7.9143	0.884928
Shapiro-Wilk	0.4974	0.8465
one sample t test	0.9985	0.0017

## Sheet: Figure 5G
	+/+_GSK3b/NSE intensities	p/p_GSK3b/NSE intensities
	1.38213	1.4372
	2.10276	1.97167
	1.78722	1.90698
mean	1.75737	1.77195
SD	0.294952	0.238174
s.e.m.	0.170291	0.13751
Shapiro-Wilk	0.8632	0.2122
t test	p=0.9592

## Sheet: Figure 5I
	+/+_GSK3b: insoluble/soluble	p/p_GSK3b: insoluble/soluble
	1.28846	0.978479
	1.10521	0.905484
	2.043	0.700006
	1.48561	0.392211
mean	1.48057	0.744045
SD	0.35148	0.227348
s.e.m.	0.17574	0.113674
Shapiro-Wilk	0.5846	0.5602
t test	p=0.0226

## Sheet: Figure 5K
	+/+_GSK3a: pellet/supernatant	p/p_GSK3a: pellet/supernatant
	0.220042	0.05779
	0.3154	0.20434
	0.36653	0.191233
mean	0.300657	0.151121
SD	0.0607051	0.0662116
s.e.m.	0.0350481	0.0382273
Shapiro-Wilk	0.6369	0.1223
t test	p=0.0719

## Sheet: Figure 5L
	+/+_GSK3b: pellet/supernatant	p/p_GSK3b: pellet/supernatant
	0.406961	0.047871
	0.321723	0.225142
	0.47703	0.152775
mean	0.401905	0.141929
SD	0.0635046	0.0727759
s.e.m.	0.0366644	0.0420172
Shapiro-Wilk	0.8624	0.8776
t test	p=0.0203
