# Supplementary material for: Disruption of tubulin-alpha4a polyglutamylation prevents aggregation of hyper-phosphorylated tau and microglia activation in mice
Source: Nat Commun. 2022 Jul 20;13:4192. doi: 10.1038/s41467-022-31776-5 (PMC9300677; doi:10.1038/s41467-022-31776-5)
Supplement: Supplementary file 3 — Source Data [file 41467_2022_31776_MOESM3_ESM.zip › Raw data Figure 6.xlsx]

## Sheet: Figure 6B
	+/+_hTau40/Actin intensities	p/p_hTau40/Actin intensities
	1.79784	1.65791
	2.269	3.09684
	3.45837	6.56783
	2.27517	4.63265
	2.08576	1.86509
	3.33314	1.59126
		2.66496
mean	2.53655	3.15379
SD	0.628906	1.70817
s.e.m.	0.25675	0.645626
Shapiro-Wilk	0.8168	0.1402
t test	p=0.9680

## Sheet: Figure 6C
	+/+_phosp_hTau40/panhTau40 intensities	p/p_phosp_hTau40/panhTau40 intensities
	0.817835	0.412588
	0.634801	0.171355
	0.535737	0.0673491
	0.524563	0.24908
	0.356398	0.359023
	0.604297	0.168248
		0.267943
mean	0.578938	0.242227
SD	0.138554	0.109838
s.e.m.	0.0565643	0.0415149
Shapiro-Wilk	0.8696	0.915
t test	p=0.0009

## Sheet: Figure 6E
	+/+_axonal_phospoTau / area	p/p_axonal_phospoTau / area
	154.294	125.174
	193.726	87.391
	143.645	87.867
	111.335	52.438
	58.138	78.693
	190.936	47.929
	177.888	62.101
	49.944	37.055
	123.139	64.539
	155.879	51.414
	64.007	60.378
	68.426	73.085
	119.34	73.746
	88.874	98.295
	86.245	64.854
	186.303	57.584
	151.276	92.514
	140.946	120.833
	149.787	81.9271
	131.919	139.946
	117.732	80.1755
	118.755	37.5199
	99.669	95.111
	136.969	81.5424
	141.339	69.064
	134.361
	181.538
	123.269
	166.697
	102.213
	142.46
	175.167
	130.593
	82.4295
	151.539
	120.312
	133.699
	168.77
	91.6479
	132.921
	148.689
mean	130.41	76.847
SD	36.3097	25.3251
s.e.m.	5.67062	5.06502
Shapiro-Wilk	0.4184	0.3164
t test	p<0.0001
