# Supplementary material for: Disruption of tubulin-alpha4a polyglutamylation prevents aggregation of hyper-phosphorylated tau and microglia activation in mice
Source: Nat Commun. 2022 Jul 20;13:4192. doi: 10.1038/s41467-022-31776-5 (PMC9300677; doi:10.1038/s41467-022-31776-5)
Supplement: Supplementary file 3 — Source Data [file 41467_2022_31776_MOESM3_ESM.zip › Raw data Figure 7.xlsx]

## Sheet: Figure 7B
	normalized ratio AT8/hTau
	+/+	p/p
	0.843385	0.290156
	0.720775	0.145699
	1.11196	0.223461
	0.963603	0.165657
	1.36027	0.158721
mean	1	0.196739
SD	0.22188	0.0537724
s.e.m.	0.0992275	0.0240477
Shapiro-Wilk	0.895	0.22
ttest	0.000108582

## Sheet: Figure 7C
	normalized ratio AT270/hTau
	+/+	p/p
	0.989703	0.78231
	1.01808	0.647667
	0.992215	0.656433
		0.453053
		0.481121
		0.421804
mean	1	0.573731
SD	0.0128267	0.130405
s.e.m.	0.00740553	0.0532377
Shapiro-Wilk	0.637	0.407
ttest	0.00159892

## Sheet: Figure 7E
	normalized ratio PolyGlu/GAPDH
	+/+	p/p
	1.158	0.953466
	0.97311	0.72264
	0.868889	0.616825
	0.931085	0.706848
	1.12852	0.910927
	0.940394	0.733691
mean	1	0.774066
SD	0.106221	0.118626
s.e.m.	0.0433646	0.0484289
Shapiro-Wilk	0.244	0.28
ttest	0.00994136

## Sheet: Figure 7H
	normalized average AT8 positive area
	WT	+/+	p/p
	1.09352	2.40733	0.850166
	1.26791	1.87014	0.970336
	0.63857	1.4029	0.981213
		2.33339	1.2543
mean	1	2.00344	1.014
SD	0.265302	0.403241	0.147957
s.e.m.	0.153172	0.20162	0.0739786
Shapiro-Wilk	0.537	0.473	0.396
One-way Anova to WT		0.005	0.963
One-way Anova to p/p		0.004

## Sheet: Figure 7J
	normalized average hTau area size
	+/+	p/p
	1.22663	0.378868
	0.585283	0.21556
	0.71186	2.17735
	1.47623	0.697138
mean	1	0.867229
SD	0.365092	0.775969
s.e.m.	0.182546	0.387985
Shapiro-Wilk	0.487	0.131
ttest	0.797556

## Sheet: Figure 7K
	normalized average intesity hTau/cell
	+/+	p/p
	1.08713	0.599927
	0.786759	0.447306
	0.79884	1.38904
	1.32727	0.827591
mean	1	0.815967
SD	0.223961	0.357469
s.e.m.	0.111981	0.178735
Shapiro-Wilk	0.344	0.524
ttest	0.478469
