# Supplementary material for: Disruption of tubulin-alpha4a polyglutamylation prevents aggregation of hyper-phosphorylated tau and microglia activation in mice
Source: Nat Commun. 2022 Jul 20;13:4192. doi: 10.1038/s41467-022-31776-5 (PMC9300677; doi:10.1038/s41467-022-31776-5)
Supplement: Supplementary file 3 — Source Data [file 41467_2022_31776_MOESM3_ESM.zip › Raw data Figure 8.xlsx]

## Sheet: Figure 8B
	normalized Toma area size
	WT	+/+	p/p
	1.91991	7.1067	1.5471
	0	5.98379	1.68509
	1.08009	9.74105	0
		52.0378	0.588364
mean	1	18.7173	0.955139
SD	0.785845	19.2859	0.694634
s.e.m.	0.453708	9.64293	0.347317
Shapiro-Wilk	0.862	0.009	0.431
Kruskal-Wallis to WT		0.035	0.908
Kruskal-Wallis to pp		0.016

## Sheet: Figure 8C
	normalized Toma average intensity/cell
	WT	+/+	p/p
	1.49336	2.35046	1.94373
	0.194683	2.19111	1.96025
	1.31196	2.43514	1.35776
		3.2057	1.78611
mean	1	2.5456	1.76196
SD	0.57424	0.391046	0.243064
s.e.m.	0.331538	0.195523	0.121532
Shapiro-Wilk	0.245	0.169	0.143
Kruskal-Wallis to WT		0.003	0.07
Kruskal-Wallis to pp		0.049

## Sheet: Figure 8E
	monomers/oligomers intensity
	+/+	p/p
	0.973191	0.123839
	1.02681	0.0427984
	1.29881	0.10251
	0.701186	0.208764
	1.23079	1.22919
	0.769208	0.59713
mean	1	0.384039
SD	0.218536	0.419091
s.e.m.	0.0892169	0.171093
Shapiro-Wilk	0.667	0.044
Mann-Whitney		0.03

## Sheet: Figure 8G
	hTau/GAPDH intensity
	+/+	p/p
	1.01002	0.973796
	0.763486	0.848161
	0.786433	0.960379
	1.24301	0.974521
	1.06839	0.837573
	1.12867
mean	1	0.918886
SD	0.174134	0.062363
s.e.m.	0.0710898	0.0278896
Shapiro-Wilk	0.541	0.026
Mann-Whitney		0.36

## Sheet: Figure 8H
	Toma/hTau intensity
	+/+	p/p
	1.18833	0.666259
	1.08003	0.5711
	1.31712	0.604588
	1.06592	0.621304
	0.819957	0.595316
	0.528637
mean	1	0.611713
SD	0.258645	0.0317372
s.e.m.	0.105591	0.0141933
Shapiro-Wilk	0.59	0.597
tTest		0.0145375
