# Supplementary material for: Disruption of tubulin-alpha4a polyglutamylation prevents aggregation of hyper-phosphorylated tau and microglia activation in mice
Source: Nat Commun. 2022 Jul 20;13:4192. doi: 10.1038/s41467-022-31776-5 (PMC9300677; doi:10.1038/s41467-022-31776-5)
Supplement: Supplementary file 3 — Source Data [file 41467_2022_31776_MOESM3_ESM.zip › Raw data Figure 9.xlsx]

## Sheet: Figure 9B
	CD68/adaptin intensity
	WT	+/+	p/p
	0.623928	2.16344	1.46716
	0.998211	2.70062	1.82922
	0.497169	2.67741	0.887101
	1.88069	2.45353	1.77105
mean	1	2.49875	1.48863
SD	0.540808	0.216304	0.373518
s.e.m.	0.270404	0.108152	0.186759
Shapiro-Wilk	0.32	0.338	0.312
One-way Anova to WT		0.001	0.167
One-way Anova to p/p		0.013

## Sheet: Figure 9D
	normalized IBA1 positive cell number
	WT	+/+	p/p
	1.2	1.35	1.2
	1.2	2.1	0.75
	0.9	2.55	1.05
	1.2	1.5	0.9
	0.6	1.95	0.75
	0.9	2.85	0.9
		1.5	1.5
		1.95	1.2
mean	1	1.96875	1.03125
SD	0.223607	0.494303	0.242303
s.e.m.	0.0912871	0.174763	0.0856672
Shapiro-Wilk	0.091	0.473	0.425
One-way Anova to WT		0	0.88
One-way Anova to p/p		0

## Sheet: Figure 9E
	Distance from soma
	0 µm			5,94 µm			11,88 µm			17,82 µm			23,76 µm			29,7 µm			35,64 µm			41,58 µm			47,52 µm			53,46 µm			59,40 µm			65,34 µm
	WT	+/+	p/p	WT	+/+	p/p	WT	+/+	p/p	WT	+/+	p/p	WT	+/+	p/p	WT	+/+	p/p	WT	+/+	p/p	WT	+/+	p/p	WT	+/+	p/p	WT	+/+	p/p	WT	+/+	p/p	WT	+/+	p/p
	3.66667	2.66667	3	2.33333	3	3	1.66667	3.66667	3	2	3	2	1.66667	2.33333	1.33333	0.666667	1.66667	1	0.666667	1.33333	1	0.333333	1.33333	0.666667	0	1	0.666667	0	1	0.333333	0	1	0.333333	0	1	0
	3.5	3.4	2	3	3.6	2	3	4	2	3	3.4	2	2.5	2.6	1.75	2	2.4	1	1.5	1.4	1	1	1	0.75	0.5	0.6	0.75	0.5	0.4	0.75	0.5	0.2	0.5	0.5	0	0.5
	3.5	3.5	2.66667	3	4	3	2.5	3.5	2.66667	2	4.25	1.66667	1	3.75	2	0.5	3	1.33333	0	2.75	0.666667	0	2.5	0.666667	0	1.5	1	0	0.75	1	0	0.75	0.333333	0	0	0
	3.5	4	3	3.5	3.6	2.66667	2.5	3.4	2.66667	2.5	3.2	3	2.5	2.8	2.33333	1.5	2.2	2.33333	1	1.6	1.66667	0.5	1.2	0.666667	0.5	1.2	0.333333	0.5	1	0	0.5	0.8	0	0.5	0.6	0
	3.4	3.75	2.5	2.8	4	1.5	2.6	4	2	2	3.75	2	1.8	4	1	1.6	3.5	1	1.2	3.25	0.5	1	2	0.5	1	1.25	0	0.6	0.75	0	0.4	0.75	0	0	0.25	0
	2	3.2	2.66667	2	3.4	2.66667	1.5	3.6	2.33333	1.5	3.2	2	1.5	3	1	1	2.6	1.33333	0.5	1.8	1.33333	0.5	1.8	0.666667	0.5	1.2	0.333333	0.5	0.4	0	0.5	0.4	0	0	0.2	0
		3.75	3.5		3.25	3.5		2.25	1.5		2.125	2		1.25	1.5		0.875	1.5		0.625	1.5		0.375	1		0.25	0.5		0.25	0.5		0	0.5		0	0.5
		3.2	3.5		2.8	2.5		2	2.5		1.6	2.5		1.2	2		1.4	2		1.6	1.5		1	1.5		0.8	1		0.4	1		0.2	1		0	1
mean	3.26111	3.43333	2.85417	2.77222	3.45625	2.60417	2.29444	3.30208	2.33333	2.16667	3.06563	2.09524	1.82778	2.61667	1.61458	1.21111	2.20521	1.4375	0.811111	1.79479	1.14583	0.555556	1.40104	0.802083	0.416667	0.975	0.572917	0.35	0.61875	0.447917	0.316667	0.5125	0.333333	0.166667	0.25625	0.25
SD	0.569411	0.391134	0.474616	0.487023	0.405769	0.582961	0.532436	0.711241	0.448764	0.471405	0.794998	0.386859	0.535902	0.957463	0.458215	0.53287	0.806989	0.463512	0.489394	0.778073	0.394735	0.355729	0.627003	0.294444	0.343592	0.379144	0.326592	0.25	0.274929	0.405983	0.226691	0.336108	0.322749	0.235702	0.34227	0.353553
s.e.m.	0.232461	0.138287	0.167802	0.198826	0.143461	0.206108	0.217366	0.251462	0.158662	0.19245	0.281074	0.146219	0.218781	0.338514	0.162003	0.217543	0.285314	0.163876	0.199794	0.27509	0.13956	0.145226	0.221679	0.104102	0.140271	0.134048	0.115468	0.102062	0.0972021	0.143537	0.0925463	0.118832	0.114109	0.096225	0.121011	0.125
Shapiro-Wilk for distance:
WT	0.177
+/+	0.48
p/p	0.992
Two-way Anova for distance:
WT to +/+	0.007
+/+ to p/p	0.006
WT to p/p	0.876
