# Supplementary material for: Disruption of tubulin-alpha4a polyglutamylation prevents aggregation of hyper-phosphorylated tau and microglia activation in mice
Source: Nat Commun. 2022 Jul 20;13:4192. doi: 10.1038/s41467-022-31776-5 (PMC9300677; doi:10.1038/s41467-022-31776-5)
Supplement: Supplementary file 3 — Source Data [file 41467_2022_31776_MOESM3_ESM.zip › Raw data Sup. Figure 1.xlsx]

## Sheet: Supplementary Figure 1J
Litter number	number of offspring
300472	2
308358	5
308359	6
310902	5
310905	10
314636	1
314637	4
317202	1
318347	1
318348	13
319753	3
321625	1
321626	6
328363	1
328364	4
331288	9
352926	8
355121	5
356108	15
367419	10
368314	7
369962	8
372346	14
374688	9
AverageLitterSize	6.16667
SD	4.23922
SEM	0.865328
Total number of animals
sex	number of animals
M	75
F	73
total	148

## Sheet: Supplementary Figure 1K
genotype	number of animals	%
+/+	46	31.1
+/p	69	46.6
p/p	33	22.3
total	148	100

## Sheet: Supplementary Figure 1L
sex	genotype	number of animals	%
F	+/+	30	41.1
F	+/p	26	35.6
F	p/p	17	23.3
F	total	73	100
M	+/+	16	21.3
M	+/p	43	57.3
M	p/p	16	21.3
M	total	75	100
