# Supplementary material for: Disruption of tubulin-alpha4a polyglutamylation prevents aggregation of hyper-phosphorylated tau and microglia activation in mice
Source: Nat Commun. 2022 Jul 20;13:4192. doi: 10.1038/s41467-022-31776-5 (PMC9300677; doi:10.1038/s41467-022-31776-5)
Supplement: Supplementary file 3 — Source Data [file 41467_2022_31776_MOESM3_ESM.zip › Raw data Sup. Figure 2.xlsx]

## Sheet: Supplementary Figure 2B
	normalized AcetylTub/total-alphaTub signal intensities
	+/+	p/p	+/p
	93.7445	96.3877	92.2761
	101.85	138.737	109.486
	71.1894	68.0176	63.4949
	133.216	48.6344	95.5653
mean	100	87.9442	90.2056
SD	22.2255	33.8879	16.7198
s.e.m.	11.1128	16.9439	8.35992
Shapiro-Wilk	0.8948	0.822	0.5633
upaired t-test compared to +/+		0.6248	0.5643

## Sheet: Supplementary Figure 2C
	normalized TyrTub/total-alphaTub signal intensities
	+/+	p/p	+/p
	143.652	116.604	126.616
	81.3455	89.5097	90.2193
	93.1134	94.6372	112.495
	81.8892	22.4145	66.1463
mean	100	80.7913	98.869
SD	25.6364	35.2069	22.919
s.e.m.	12.8182	17.6035	11.4595
Shapiro-Wilk	0.0473	0.2883	0.8727
upaired t-test compared to +/+		0.4739	0.9564

## Sheet: Supplementary Figure 2E
	normalized deTyrTub/total-alphaTub signal intensities
	+/+	p/p
	48.1	84.268
	86.2847	105.048
	165.615	76.9366
mean	100	88.7509
SD	48.9458	11.9062
s.e.m.	28.2589	6.87406
Shapiro-Wilk	0.6191	0.4853
upaired t-test compared to +/+		0.7679

## Sheet: Supplementary Figure 2F
	normalized Tuba4a expression/area
	+/+	p/p
	0.897881	0.68248
	1.1082	1.24038
	0.99392	0.687786
mean	1	0.870217
SD	0.0859691	0.261757
s.e.m.	0.0496343	0.151125
Shapiro-Wilk	0.843	0.03
Mann Whitney	0.7
