# Supplementary material for: Disruption of tubulin-alpha4a polyglutamylation prevents aggregation of hyper-phosphorylated tau and microglia activation in mice
Source: Nat Commun. 2022 Jul 20;13:4192. doi: 10.1038/s41467-022-31776-5 (PMC9300677; doi:10.1038/s41467-022-31776-5)
Supplement: Supplementary file 3 — Source Data [file 41467_2022_31776_MOESM3_ESM.zip › Raw data Sup. Figure 3.xlsx]

## Sheet: Supplementary Figure 3A
	EB3-GFP growth length DIV4
	WT	KI
Total number of values	32	48
Number of excluded values	0	0
Number of binned values	32	48
Minimum	0.792	0.4079
25% Percentile	1.699	1.14685
Median	2.45085	2.0045
75% Percentile	3.439	2.78238
Maximum	4.2472	5.1653
Mean	2.51609	2.18836
Std. Deviation	0.944508	1.26224
Std. Error of Mean	0.166967	0.182189
Lower 95% CI of mean	2.17556	1.82184
Upper 95% CI of mean	2.85662	2.55487

## Sheet: Supplementary Figure 3B
	EB3-GFP growth duration DIV4
	WT	KI
Total number of values	33	46
Number of excluded values	0	0
Number of binned values	33	46
Minimum	4	2
25% Percentile	6	6
Median	12	9
75% Percentile	24	14.5
Maximum	36	28
Mean	14.5455	11.2609
Std. Deviation	9.92815	6.63136
Std. Error of Mean	1.72827	0.97774
Lower 95% CI of mean	11.0251	9.2916
Upper 95% CI of mean	18.0658	13.2301

## Sheet: Supplementary Figure 3C
	EB3-GFP growth duration (s) DIV4
	WT	KI
	6	26
	18	4
	14	4
	32	6
	4	16
	14	6
	8	6
	30	4
	28	6
	24	24
	10	8
	6	6
	4	16
	12	18
	16	12
	26	14
	36	14
	34	8
	6	20
	8	6
	24	2
	20	14
	14	14
	24	12
	6	16
	4	8
	4	4
	10	12
	8	6
	4	4
	12	6
	8	14
	6	8
		20
		28
		14
		10
		12
		8
		8
		22
		8
		4
		10
		24
		6
Mean	14.5455	11.2609
sem	1.70188	0.967054
Shapiro Wilk	0.002	0.002
Mann Whitney		0.26

## Sheet: Supplementary Figure 3D
	EB3-GFP growth length DIV5
	WT	KI
Total number of values	49	53
Number of excluded values	0	0
Number of binned values	49	53
Minimum	1.7307	0.8
25% Percentile	2.57635	1.5781
Median	3.2847	2.32
75% Percentile	4.38425	3.045
Maximum	7.1954	4.7693
Mean	3.61219	2.36359
Std. Deviation	1.30608	0.965279
Std. Error of Mean	0.186582	0.132591
Lower 95% CI of mean	3.23704	2.09753
Upper 95% CI of mean	3.98735	2.62965

## Sheet: Supplementary Figure 3E
	EB3-GFP growth duration DIV5
	WT	KI
Total number of values	49	53
Number of excluded values	0	0
Number of binned values	49	53
Minimum	8	6
25% Percentile	18	9
Median	24	14
75% Percentile	32	18
Maximum	50	28
Mean	25.7551	14.5283
Std. Deviation	9.83728	6.2653
Std. Error of Mean	1.40533	0.860605
Lower 95% CI of mean	22.9295	12.8014
Upper 95% CI of mean	28.5807	16.2552

## Sheet: Supplementary Figure 3F
	EB3-GFP growth duration (s) DIV5
	WT	KI
	14	28
	18	14
	24	24
	12	8
	34	26
	32	22
	50	16
	28	16
	36	14
	22	16
	40	12
	44	26
	28	20
	30	12
	18	6
	20	14
	24	10
	24	18
	24	14
	24	12
	22	10
	22	16
	22	28
	22	16
	22	22
	8	20
	14	28
	18	6
	40	6
	32	8
	36	8
	16	18
	18	14
	14	18
	18	8
	18	22
	14	14
	26	14
	26	6
	18	12
	32	6
	42	16
	34	8
	24	12
	30	8
	40	8
	26	6
	14	20
	48	10
		14
		14
		12
		14
Mean	25.7551	14.5283
sem	1.39091	0.852448
Shapiro Wilk	0.0606	0.0058
Mann Whitney		p<0.0001

## Sheet: Supplementary Figure 3G
	EB3-GFP growth length DIV12
	WT	KI
Total number of values	30	40
Number of excluded values	0	0
Number of binned values	30	40
Minimum	1.5492	1.0355
25% Percentile	2.31668	1.52055
Median	3.16005	2.25165
75% Percentile	4.02282	2.74965
Maximum	5.9146	4.8277
Mean	3.29352	2.34366
Std. Deviation	1.1573	0.952197
Std. Error of Mean	0.211293	0.150556
Lower 95% CI of mean	2.86137	2.03913
Upper 95% CI of mean	3.72566	2.64818

## Sheet: Supplementary Figure 3H
	EB3-GFP growth duration DIV12
	WT	KI
Total number of values	30	40
Number of excluded values	0	0
Number of binned values	30	40
Minimum	10	4
25% Percentile	15.5	8
Median	21	12
75% Percentile	26.5	17.5
Maximum	46	28
Mean	22.2667	13.3
Std. Deviation	9.18369	6.25197
Std. Error of Mean	1.67671	0.988524
Lower 95% CI of mean	18.8374	11.3005
Upper 95% CI of mean	25.696	15.2995

## Sheet: Supplementary Figure 3I
	EB3-GFP growth duration (s) DIV12
	WT	KI
	18	18
	16	10
	26	16
	14	12
	28	24
	16	24
	20	12
	36	6
	10	8
	46	10
	22	22
	22	18
	18	14
	34	22
	12	6
	12	26
	26	6
	28	10
	20	16
	46	14
	28	14
	16	8
	22	10
	16	10
	14	8
	26	28
	14	10
	14	16
	22	6
	26	8
		10
		12
		8
		10
		14
		12
		18
		8
		24
		4
Mean	22.2667	13.3
sem	1.64852	0.976089
Shapiro Wilk	0.0062	0.0062
Mann Whitney		p<0.0001
