# Supplementary material for: Disruption of tubulin-alpha4a polyglutamylation prevents aggregation of hyper-phosphorylated tau and microglia activation in mice
Source: Nat Commun. 2022 Jul 20;13:4192. doi: 10.1038/s41467-022-31776-5 (PMC9300677; doi:10.1038/s41467-022-31776-5)
Supplement: Supplementary file 3 — Source Data [file 41467_2022_31776_MOESM3_ESM.zip › Raw data Sup. Figure 4.xlsx]

## Sheet: Supplementary Figure 4A
	normalized P/SN ratio
	+/+	p/p
	0.870458	1.15703
	1.07924	0.99221
	1.0503	0.717782
	1
mean	1	0.955674
SD	0.0799849	0.181174
s.e.m.	0.0399925	0.104601
Shapiro-Wilk	0.74	0.579
Ttest		0.727634

## Sheet: Supplementary Figure 4C
	normalized P/SN ratio MAP1a
	+/+	p/p
	1.0525	1.03061
	1.33763	0.562096
	0.609876	1.08966
	1
mean	1	0.894122
SD	0.259299	0.236013
s.e.m.	0.12965	0.136262
Shapiro-Wilk	0.796	0.198
Ttest	0.658526

## Sheet: Supplementary Figure 4E
	ratio Map1a/adaptin
	+/+	p/p
	1.07736	0.735828
	0.803883	0.787627
	0.960527	1.02782
	1.15823	0.81439
mean	1	0.841417
SD	0.133267	0.111265
s.e.m.	0.0666335	0.0556324
Shapiro-Wilk	0.85	0.168
Ttest	0.164702

## Sheet: Supplementary Figure 4F
Tau RNA expression analysis
genotype	Sample Name	Target Name	Mean DCq	Normalized_Mean DCq	DCq SE	Mean N-Quant	Sigma N-Quant	F Factor	Rq	Rq Min	Rq Max	DDCq	DDCq - Fsigma	DDCq + Fsigma
KI	knock in_1454	tau	3.376	98.0256	0.012	0.096	0.991	3.182	1.024	0.997	1.053	-0.035	-0.074	0.005
KI	knock in_1458	tau	3.396	98.6063	0.007	0.095	0.995	3.182	1.011	0.995	1.028	-0.016	-0.039	0.008
KI	knock in_1464	tau	3.472	100.813	0.008	0.09	0.995	3.182	0.959	0.942	0.976	0.06	0.035	0.086
WT	wt_1452	tau	3.411	99.0418	0.015	0.094	0.99	3.182	1	0.968	1.033	0	-0.047	0.047
WT	wt_1459	tau	3.513	102.003	0.041	0.088	0.972	3.182	0.932	0.851	1.02	0.102	-0.028	0.232
WT	wt_1463	tau	3.408	98.9547	0.004	0.094	0.997	3.182	1.002	0.993	1.011	-0.003	-0.016	0.01
			WT	KI
		mean	100	99.1483
		SD	1.41712	1.20078
		s.e.m.	0.818177	0.69327
		Shapiro-Wilk	0.048	0.38
		Ttest	0.552

## Sheet: Supplementary Figure 4G
MAP2 RNA expression analysis
genotype	Sample Name	Target Name	Mean DCq	Normalized_Mean DCq	DCq SE	Mean N-Quant	Sigma N-Quant	F Factor	Rq	Rq Min	Rq Max	DDCq	DDCq - Fsigma	DDCq + Fsigma
KI	knock in_1454	map_2	1.914	91.7986	0.015	0.265	0.99	3.182	1.061	1.026	1.096	-0.085	-0.133	-0.038
KI	knock in_1458	map_2	1.985	95.2038	0.015	0.253	0.99	3.182	1.009	0.977	1.043	-0.014	-0.061	0.034
KI	knock in_1464	map_2	2.253	108.058	0.012	0.21	0.992	3.182	0.838	0.816	0.861	0.255	0.216	0.293
WT	wt_1452	map_2	1.999	95.8753	0.025	0.25	0.983	3.182	1	0.946	1.057	0	-0.081	0.081
WT	wt_1459	map_2	2.16	103.597	0.023	0.224	0.984	3.182	0.895	0.85	0.942	0.161	0.087	0.234
WT	wt_1463	map_2	2.096	100.528	0.011	0.234	0.992	3.182	0.935	0.912	0.958	0.098	0.062	0.133
			WT	KI
		mean	100	98.3533
		SD	3.17442	7.00134
		s.e.m.	1.83275	4.04223
		Shapiro-Wilk	0.775036	0.381762
		Ttest	0.777

## Sheet: Supplementary Figure 4I
	Tau signal intensity / area
	+/+	p/p
	8579	12519
	5013	4406
	9998	5967
	10731	8360
	16445	1549
	6855	1523
	3310	3183
	12229	18680
	4690	3306
	4565	4406
	9459	5755
	9628	15772
	24810	7474
	6410	5850
	11046	7277
	9945	10488
	9318	11832
	7644	11778
	11238	20036
	17940	8434
	3602	5877
	4842	8387
	4868	7239
mean	9268.04	8265.13
SD	4987.86	4881.51
s.e.m.	1040.04	1017.87
Shapiro-Wilk	0.0064	0.0763
t test	p=0.5038
Mann-Whitney	p=0.4167

## Sheet: Supplementary Figure 4J
	panTau signal intensities
	+/+	p/p
	25.535	6.023
	13.458	1.417
	16.493	1.383
	8.209	1.418
	20.089	1.29
	37.038	3.247
	61.94	3.383
	42.936	1.335
	70.942	1.294
	60.407	12.23
	150.591	2.257
	13.656	2.015
	101.597	1.497
	15.272	1.323
	29.888	1.544
	59.909	1.244
	37.155	1.488
	10.929	1.732
	15.871	1.121
	4.069	1.686
	23.885	1.905
	16.191	2.009
	17.429	2.03
	15.816	2.205
	26.448	2.112
	57.829	1.934
	22.261	2.292
	23.361	2.033
	67.421	1.996
	2.085	4.444
	42.379	6.391
	62.495	3.883
	58.528	2.32
	53.004	2.554
	52.111	2.42
	16.864	2.69
	9.681	11.472
	10.499	2.792
	8.086	3.266
	11.996	5.78
	23.079	1.857
	10.802	1.747
	8.67	2.578
	7.317	3.442
	18.864	1.796
		3.579
		2.881
		2.307
		7.02
		2.082
		1.985
		2.343
		3.605
		1.997
		2.436
		1.488
		1.388
		1.79
		1.59
		1.145
mean	32.513	2.74185
SD	28.6417	2.11494
s.e.m.	4.26966	0.273038
Shapiro-Wilk	<0.0001	<0.0001
Mann Whitney	p<0.0001
