# Supplementary material for: Disruption of tubulin-alpha4a polyglutamylation prevents aggregation of hyper-phosphorylated tau and microglia activation in mice
Source: Nat Commun. 2022 Jul 20;13:4192. doi: 10.1038/s41467-022-31776-5 (PMC9300677; doi:10.1038/s41467-022-31776-5)
Supplement: Supplementary file 3 — Source Data [file 41467_2022_31776_MOESM3_ESM.zip › Raw data Sup. Figure 5.xlsx]

## Sheet: Supplementary Figure 5A
	+/+_GSK3a/NSE intensities	p/p_GSK3a/NSE intensities
	1.13249	1.0304
	1.39237	1.23398
	1.26158	1.20632
mean	1.26215	1.1569
SD	0.106095	0.0901579
s.e.m.	0.0612542	0.0520527
Shapiro-Wilk	0.9928	0.2398
t test	p=0.3453

## Sheet: Supplementary Figure 5B
	+/+_GSK3a: insoluble/soluble	p/p_GSK3a: insoluble/soluble
	1.06153	0.648356
	0.842591	0.639417
	1.00737	0.550859
	1.00627	0.528064
mean	0.97944	0.591674
SD	0.0821067	0.0529255
s.e.m.	0.0410534	0.0264628
Shapiro-Wilk	0.2002	0.2158
t test	p=0.0005

## Sheet: Supplementary Figure 5C
	+/+_DM1A: insoluble/soluble	p/p_DM1A: insoluble/soluble
	1.43102	1.17517
	0.955558	1.26559
	1.11199	1.11037
mean	1.16619	1.18371
SD	0.197853	0.0636536
s.e.m.	0.11423	0.0367504
Shapiro-Wilk	0.6277	0.8185
t test	p=0.9109

## Sheet: Supplementary Figure 5D
	+/+_Tuba4a: insoluble/soluble	p/p_Tuba4a: insoluble/soluble
	0.69195	0.678028
	1.56087	0.484581
	0.719838	1.09426
	0.943554	0.620666
mean	0.979053	0.719385
SD	0.349783	0.227553
s.e.m.	0.174892	0.113777
Shapiro-Wilk	0.1487	0.3681
t test	p=0.3225
