# Supplementary material for: Disruption of tubulin-alpha4a polyglutamylation prevents aggregation of hyper-phosphorylated tau and microglia activation in mice
Source: Nat Commun. 2022 Jul 20;13:4192. doi: 10.1038/s41467-022-31776-5 (PMC9300677; doi:10.1038/s41467-022-31776-5)
Supplement: Supplementary file 3 — Source Data [file 41467_2022_31776_MOESM3_ESM.zip › Raw data Sup. Figure 6.xlsx]

## Sheet: Supplementary Figure 6A
	+/+_endg.panTau/Actin intensities	p/p_endg.panTau/Actin intensities
	3.39163	2.95031
	3.13824	2.79465
	4.30467	2.74972
	2.13232	3.26123
	1.67751	2.52345
	3.07975	2.48294
		4.03481
mean	2.95402	2.97102
SD	0.853441	0.497842
s.e.m.	0.348416	0.188167
Shapiro-Wilk	0.8168	0.1402
t test	p=0.9680
