# Supplementary material for: Disruption of tubulin-alpha4a polyglutamylation prevents aggregation of hyper-phosphorylated tau and microglia activation in mice
Source: Nat Commun. 2022 Jul 20;13:4192. doi: 10.1038/s41467-022-31776-5 (PMC9300677; doi:10.1038/s41467-022-31776-5)
Supplement: Supplementary file 3 — Source Data [file 41467_2022_31776_MOESM3_ESM.zip › Raw data Sup. Figure 7.xlsx]

## Sheet: Supplementary Figure 7B
	normalized ratio Tubb3/GAPDH
	+/+	p/p
	1.03973	1.33318
	0.994592	0.998164
	0.96568	0.644635
	1.07591	0.869611
	0.994792	0.72267
	0.929302	0.852647
mean	1	0.903485
SD	0.0475614	0.222498
s.e.m.	0.0194169	0.0908346
Shapiro-Wilk	0.84	0.509
ttest	0.365219

## Sheet: Supplementary Figure 7C
	normalized ratio Tuba/GAPDH
	+/+	p/p
	1.02717	0.975699
	1.07755	1.03677
	0.895281	0.688314
mean	1	0.900262
SD	0.0768498	0.15193
s.e.m.	0.0443693	0.0877167
Shapiro-Wilk	0.52	0.307
ttest	0.453989

## Sheet: Supplementary Figure 7D
	normalized ratio Tuba4a/GAPDH
	+/+	p/p
	0.84117	0.974136
	0.845235	0.647045
	1.3136	0.82201
	1.04265	0.918287
	1.05333	0.717789
	0.904012	0.933956
mean	1	0.835537
SD	0.164012	0.119248
s.e.m.	0.0669574	0.0486829
Shapiro-Wilk	0.219	0.441
ttest	0.0998244

## Sheet: Supplementary Figure 7E
	normalized ratio tyronisated tubulin/GAPDH
	+/+	p/p
	0.777307	1.13432
	0.978554	0.852728
	1.24414	0.765377
mean	1	0.917475
SD	0.191185	0.157424
s.e.m.	0.110381	0.0908888
Shapiro-Wilk	0.856	0.407
ttest	0.662015

## Sheet: Supplementary Figure 7F
	normalized ratio detyronisated tubulin/GAPDH
	+/+	p/p
	0.638125	1.10459
	1.0215	0.916561
	1.34038	0.929904
mean	1	0.983685
SD	0.287096	0.0856659
s.e.m.	0.165755	0.0494592
Shapiro-Wilk	0.906	0.094
ttest	0.942313

## Sheet: Supplementary Figure 7G
	normalized ratio acetylated tubulin/GAPDH
	+/+	p/p
	1.01399	1.24268
	1.09547	1.22244
	0.890548	0.909452
mean	1	1.12486
SD	0.08424	0.152539
s.e.m.	0.048636	0.0880682
Shapiro-Wilk	0.843	0.103
ttest	0.368222

## Sheet: Supplementary Figure 7I
	normalized ratio hTau/total protein
	+/+	p/p
	0.939715	0.924069
	1.07622	1.82994
	0.98407	0.947745
mean	1	1.23392
SD	0.056853	0.42156
s.e.m.	0.0328241	0.243388
Shapiro-Wilk	0.537	0.055
ttest	0.480187
