# Supplementary material for: Disruption of tubulin-alpha4a polyglutamylation prevents aggregation of hyper-phosphorylated tau and microglia activation in mice
Source: Nat Commun. 2022 Jul 20;13:4192. doi: 10.1038/s41467-022-31776-5 (PMC9300677; doi:10.1038/s41467-022-31776-5)
Supplement: Supplementary file 3 — Source Data [file 41467_2022_31776_MOESM3_ESM.zip › Raw data Sup. Figure 8.xlsx]

## Sheet: Supplementary Figure 8B
	normalized relative cell number
	Layer I			Layer II+III			Layer IV			Layer V			Layer VI			Total
	WT	+/+	p/p	WT	+/+	p/p	WT	+/+	p/p	WT	+/+	p/p	WT	+/+	p/p	WT	+/+	p/p
	0	0	0	0.06	0.12	0.12	0.24	0.36	0.18	0.36	1.26	0	0.3	1.8	0.6	0.9	3.42	0.9
	0	0	0	0.06	0.12	0.18	0.06	0.36	0.06	0.3	0.72	0.42	0.54	1.56	0.36	0.96	3.72	0.9
	0	0	0	0.06	0.12	0.06	0.18	0.3	0.18	0.36	0.54	0.42	0.48	0.18	0.12	1.08	1.32	0.78
	0	0	0	0.06	0.18	0.18	0.3	0.3	0.06	0.54	0.78	0.48	0.48	0.36	0.18	0.9	1.38	0.9
	0	0	0		0.12	0.06	0.12	0.18	0.18	0.48	0.6	0.18	0.36	0.42	0.36	0.66	1.5	0.78
	0	0	0		0.12	0.18	0	0.12	0.18	0.48	0.9	0.36	0.12	0.96	0.6		1.8	0.78
		0	0		0	0.12		0.54	0.18		0.96	0.36		0.18	0.12		1.62	1.02
		0	0		0	0		0.18				0.3		0.3	0.54		1.44
mean	0	0	0	0.06	0.0975	0.1125	0.15	0.2925	0.145714	0.42	0.822857	0.317143	0.38	0.72	0.36	0.9	2.025	0.865714
SD	0	0	0	0	0.0595294	0.0631961	0.10247	0.125275	0.0542105	0.0848528	0.22613	0.156179	0.141421	0.602993	0.192094	0.136821	0.905856	0.0839825
s.e.m.	0	0	0	0	0.0210468	0.0223432	0.041833	0.0442913	0.0204896	0.034641	0.085469	0.0590301	0.057735	0.21319	0.0679154	0.0611882	0.320268	0.0317424
Shapiro-Wilk	-	-	-	-	0.011	0.197	0.961	0.561	0	0.456	0.729	0.178	0.463	0.037	0.134	0.537	0.003	0.086
Kruskal-Wallis	-			0.267			0.052						0.705
Kruskal-Wallis to WT											0.032	1					0.019	1
Kruskal-Wallis to p/p											0.001						0.001
