# Supplementary material for: Disruption of tubulin-alpha4a polyglutamylation prevents aggregation of hyper-phosphorylated tau and microglia activation in mice
Source: Nat Commun. 2022 Jul 20;13:4192. doi: 10.1038/s41467-022-31776-5 (PMC9300677; doi:10.1038/s41467-022-31776-5)
Supplement: Supplementary file 3 — Source Data [file 41467_2022_31776_MOESM3_ESM.zip › Raw data Sup. Figure 9.xlsx]

## Sheet: Supplementary Figure 9B
	normalized average cluster size
	WT	+/+	p/p
	0.896188	1.49996	0.533972
	0.965126	1.69011	0.656353
	1.13869	1.14513	0.990524
		2.04494	0.896188
mean	1	1.59503	0.769259
SD	0.102024	0.325156	0.182467
s.e.m.	0.0589038	0.162578	0.0912334
Shapiro-Wilk	0.549	0.998	0.649
Anova to WT		0.021	0.289
Anova to p/p		0.002

## Sheet: Supplementary Figure 9C
	normalized intensity
	WT	+/+	p/p
	0.430311	6.54426	0.801711
	0.843268	12.3819	0.872931
	1.72642	4.09015	3.76339
		14.8361	1.3872
mean	1	9.4631	1.70631
SD	0.540616	4.32367	1.20895
s.e.m.	0.312125	2.16184	0.604474
Shapiro-Wilk	0.599	0.617	0.059
Anova to WT		0.008	0.78
Anova to p/p		0.008

## Sheet: Supplementary Figure 9E
	normalized integrated intesity hTau/area
	+/+	p/p
	0.700165	0.232635
	1.29732	0.374511
	0.669737	1.58264
	1.33278	1.49764
mean	1	0.921857
SD	0.315482	0.621042
s.e.m.	0.157741	0.310521
Shapiro-Wilk	0.058	0.107
ttest	0.852349
