# Supplementary material for: Disruption of tubulin-alpha4a polyglutamylation prevents aggregation of hyper-phosphorylated tau and microglia activation in mice
Source: Nat Commun. 2022 Jul 20;13:4192. doi: 10.1038/s41467-022-31776-5 (PMC9300677; doi:10.1038/s41467-022-31776-5)
Supplement: Supplementary file 3 — Source Data [file 41467_2022_31776_MOESM3_ESM.zip › Raw data Sup. Figure 10.xlsx]

## Sheet: Supplementary Figure 10B
	normalized NeuN positive cells
	Layer I			Layer II+III			Layer IV			Layer V			Layer VI			Total
	WT	+/+	p/p	WT	+/+	p/p	WT	+/+	p/p	WT	+/+	p/p	WT	+/+	p/p	WT	+/+	p/p
	129.18	140.599	106.341	244.085	279.057	177.711	270.492	286.907	198.409	316.883	353.281	431.789	346.858	472.469	388.253	1307.5	1532.31	1302.5
	135.603	147.022	108.482	252.65	281.911	159.155	222.674	264.069	206.259	323.306	321.165	505.3	326.161	527.424	437.498	1260.39	1541.59	1416.69
	131.321	64.233	129.893	231.952	225.529	281.198	203.405	235.521	241.944	628.056	214.11	316.169	599.508	371.124	518.146	1812.8	1110.52	1487.35
	134.889	92.781	135.603	259.787	228.384	279.057	271.206	236.235	278.343	396.104	216.251	406.809	270.492	409.664	449.631	1623.67	1183.31	1534.45
	126.325	127.752	140.599	266.924	300.468	281.911	306.891	151.304	286.907	375.406	254.791	353.281	491.026	422.51	472.469	1510.9	1256.83	1532.31
	134.176	98.4906	147.022	279.057	193.413	196.981	155.587	181.28	264.069	551.69	561.682	321.165	315.455	431.075	527.424	1587.98	1465.94	1541.59
		127.752	90.6399	221.247	247.654	209.114	179.852	172.002	279.77	419.656	332.584	287.621	316.883	371.124	418.942	1239.7	1251.12	1273.95
		132.748	94.9221	264.783	226.957	217.679		171.288	229.098	266.924	377.547	496.735	368.983	362.56	430.361	1214.72	1271.1	1319.63
		109.196	75.6522		183.421	209.828		147.022	217.678		410.377	378.975		309.746	414.66		1159.76	1320.35
		118.474	163.437		154.159			192.699	219.82		466.76	575.242		365.414			1296.08	1582.99
mean	131.916	116.422	119.188	252.561	247.922	225.351	230.015	212.326	248.1	409.753	328.926	389.859	379.421	420.994	455.341	1444.71	1326.59	1426.06
SD	3.33272	26.5714	20.3123	17.9827	33.8743	46.072	50.7978	46.5658	32.2055	114.981	105.226	78.0497	102.937	53.1484	45.048	206.201	153.633	106.043
s.e.m.	1.36058	9.39441	7.18147	6.35784	11.9764	16.2889	19.1998	16.4635	11.3864	40.6518	37.2031	27.5947	36.3937	18.7908	15.9269	72.9029	54.3174	37.4919
Shapiro-Wilk	0.644	0.547	0.857	0.873	0.799	0.184	0.793	0.314	0.289	0.377	0.706	0.639	0.056	0.651	0.429	0.264	0.177	0.106
One-way Anova to WT		0.204	0.312		0.298	0.155		0.251	0.588		0.264	0.963		0.495	0.064		0.09	0.864
One-way Anova to pp		0.755			0.653			0.07			0.256			0.194			0.104
