# Supplementary material for: Disruption of tubulin-alpha4a polyglutamylation prevents aggregation of hyper-phosphorylated tau and microglia activation in mice
Source: Nat Commun. 2022 Jul 20;13:4192. doi: 10.1038/s41467-022-31776-5 (PMC9300677; doi:10.1038/s41467-022-31776-5)
Supplement: Supplementary file 3 — Source Data [file 41467_2022_31776_MOESM3_ESM.zip › Raw data Sup. Figure 11.xlsx]

## Sheet: Supplementary Figure 11B
	normalized IBA1 positive cells
	Layer I			Layer II+III			Layer IV			Layer V			Layer VI			Total
	WT	+/+	p/p	WT	+/+	p/p	WT	+/+	p/p	WT	+/+	p/p	WT	+/+	p/p	WT	+/+	p/p
	0.0718563	0.0359281	0.143713	0.143713	0.0718563	0.143713	0.143713	0.251497	0.107784	0.287425	0.323353	0.287425	0.431138	0.610778	0.359281	1.07784	1.29341	1.04192
	0.107784	0.0718563	0.0359281	0.143713	0.143713	0.179641	0.107784	0.215569	0.179641	0.287425	0.502994	0.179641	0.39521	0.431138	0.323353	1.00599	1.36527	0.898204
	0.0359281	0.143713	0.0718563	0.143713	0.107784	0.287425	0.179641	0.179641	0.215569	0.215569	0.610778	0.251497	0.359281	0.754491	0.39521	0.934132	1.79641	1.22156
	0.0359281	0.0718563	0.0359281	0.143713	0.107784	0.107784	0.179641	0.107784	0.251497	0.287425	0.359281	0.215569	0.431138	0.467066	0.431138	1.22156	1.11377	1.04192
	0	0.107784	0.0359281		0.143713	0.0718563	0.179641	0.179641	0.143713	0.143713	0.467066	0.179641		0.718563	0.359281	1.11377	1.61677	0.790419
	0.107784	0.0359281	0.0718563		0.179641	0.0718563	0.143713	0.143713	0.0718563	0.215569	0.682635	0.215569		0.502994	0.287425		1.54491	0.718563
		0.0359281	0.143713		0.107784	0.143713		0.215569	0.143713		0.359281	0.359281		0.57485	0.323353		1.29341	1.4012
		0.0718563	0.0359281		0.107784	0.251497		0.143713	0.215569		0.467066	0.287425		0.467066			1.25749	1.11377
mean	0.0598802	0.0718563	0.0718563	0.143713	0.121257	0.157186	0.155689	0.179641	0.166168	0.239521	0.471557	0.247006	0.404192	0.565868	0.354149	1.07066	1.41018	1.02844
SD	0.0397201	0.0359281	0.0440028	0	0.0307889	0.0739315	0.0267793	0.0440028	0.0566296	0.0535585	0.118396	0.0580367	0.02979	0.113259	0.0447449	0.0974706	0.209303	0.210216
s.e.m.	0.0162156	0.0127025	0.0155573	0	0.0108855	0.0261387	0.0109326	0.0155573	0.0200216	0.0218652	0.0418593	0.0205191	0.014895	0.0400432	0.016912	0.0435902	0.0739997	0.0743226
Shapiro-Wilk	0.453	0.12	0.008	-	0.324	0.378	0.09	0.857	0.862	0.084	0.473	0.425	0.241	0.308	0.873	0.987	0.637	0.935
Kruskal Wallis	0.867			0.438			0.646
Kruskal Wallis to WT											0.006	1		0.128	0.945		0.044	1
Kruskal Wallis to pp											0.003			0.001			0.01
